# Supplementary material for: p-Aminobenzoate Organic Salts as Potential Plant Growth Regulators for Tomatoes
Source: Molecules. 2020 Apr 2;25(7):1635. doi: 10.3390/molecules25071635 (PMC7180871; doi:10.3390/molecules25071635)
Supplement: Supplementary file 1 [file molecules-25-01635-s001.zip]

Archive with 2 entries (2 files):
- str.HEEA-pABA.cif
- str.HDEEA-pABA.cif
