# Supplementary material for: p-Aminobenzoate Organic Salts as Potential Plant Growth Regulators for Tomatoes
Source: Molecules. 2020 Apr 2;25(7):1635. doi: 10.3390/molecules25071635 (PMC7180871; doi:10.3390/molecules25071635)
Supplement: Supplementary file 1 [file molecules-25-01635-s001.zip › str.HEEA-pABA.cif]

 
data_CL_4458
 
_audit_creation_method            'SHELXL-2014/7'
_shelx_SHELXL_version_number      '2014/7'
_chemical_name_systematic         ?
_chemical_name_common             ?
_chemical_melting_point           ?
_chemical_formula_moiety          
'C7 H6 N O2, C4 H12 N O'
_chemical_formula_sum
 'C11 H18 N2 O3' 
_chemical_formula_weight          226.27

loop_
 _atom_type_symbol
 _atom_type_description
 _atom_type_scat_dispersion_real
 _atom_type_scat_dispersion_imag
 _atom_type_scat_source
 'C'  'C'   0.0033   0.0016
 'International Tables Vol C Tables 4.2.6.8 and 6.1.1.4'
 'H'  'H'   0.0000   0.0000
 'International Tables Vol C Tables 4.2.6.8 and 6.1.1.4'
 'N'  'N'   0.0061   0.0033
 'International Tables Vol C Tables 4.2.6.8 and 6.1.1.4'
 'O'  'O'   0.0106   0.0060
 'International Tables Vol C Tables 4.2.6.8 and 6.1.1.4'
 
_space_group_crystal_system       monoclinic
_space_group_IT_number            14
_space_group_name_H-M_alt         'P 21/c'
_space_group_name_Hall            '-P 2ybc'
 
_shelx_space_group_comment
;
The symmetry employed for this shelxl refinement is uniquely defined
by the following loop, which should always be used as a source of
symmetry information in preference to the above space-group names.
They are only intended as comments.
;
 
loop_
 _space_group_symop_operation_xyz
 'x, y, z'
 '-x, y+1/2, -z+1/2'
 '-x, -y, -z'
 'x, -y-1/2, z-1/2'
 
_cell_length_a                    8.3465(4)
_cell_length_b                    8.1802(5)
_cell_length_c                    18.8676(9)
_cell_angle_alpha                 90
_cell_angle_beta                  102.684(5)
_cell_angle_gamma                 90
_cell_volume                      1256.76(11)
_cell_formula_units_Z             4
_cell_measurement_temperature     293(2)
_cell_measurement_reflns_used     1026
_cell_measurement_theta_min       3.5200
_cell_measurement_theta_max       25.0540
 
_exptl_crystal_description        'plate'
_exptl_crystal_colour             'colorless'
_exptl_crystal_density_meas       ?
_exptl_crystal_density_method     ?
_exptl_crystal_density_diffrn     1.196          
_exptl_crystal_F_000              488
_exptl_transmission_factor_min    ?
_exptl_transmission_factor_max    ?
_exptl_crystal_size_max           0.600
_exptl_crystal_size_mid           0.250
_exptl_crystal_size_min           0.050
_exptl_absorpt_coefficient_mu     0.087
_shelx_estimated_absorpt_T_min    0.949
_shelx_estimated_absorpt_T_max    0.996
_exptl_absorpt_correction_type    'multi-scan'
_exptl_absorpt_correction_T_min   0.93874
_exptl_absorpt_correction_T_max   1.00000
_exptl_absorpt_process_details    
;
CrysAlisPro, Agilent Technologies,
Version 1.171.37.35 (release 13-08-2014 CrysAlis171 .NET)
(compiled Aug 13 2014,18:06:01)
Empirical absorption correction using spherical harmonics,
 implemented in SCALE3 ABSPACK scaling algorithm.
;
_diffrn_ambient_temperature       293(2)
_diffrn_radiation_wavelength      0.71073
_diffrn_radiation_type            MoK\a
_diffrn_source                    'Enhance (Mo) X-ray Source'
_diffrn_measurement_device_type   'Xcalibur, Eos'
_diffrn_measurement_method        ?
_diffrn_detector_area_resol_mean  ?
_diffrn_reflns_number             4344
_diffrn_reflns_av_unetI/netI      0.0450
_diffrn_reflns_av_R_equivalents   0.0243
_diffrn_reflns_limit_h_min        -9
_diffrn_reflns_limit_h_max        8
_diffrn_reflns_limit_k_min        -9
_diffrn_reflns_limit_k_max        6
_diffrn_reflns_limit_l_min        -15
_diffrn_reflns_limit_l_max        22
_diffrn_reflns_theta_min          3.332
_diffrn_reflns_theta_max          24.990
_diffrn_reflns_theta_full         24.990
_diffrn_measured_fraction_theta_max   0.994
_diffrn_measured_fraction_theta_full  0.994
_diffrn_reflns_Laue_measured_fraction_max    0.994
_diffrn_reflns_Laue_measured_fraction_full   0.994
_diffrn_reflns_point_group_measured_fraction_max   0.994
_diffrn_reflns_point_group_measured_fraction_full  0.994
_reflns_number_total              2199
_reflns_number_gt                 1576
_reflns_threshold_expression      'I > 2\s(I)'
_reflns_Friedel_coverage          0.000
_reflns_Friedel_fraction_max      .
_reflns_Friedel_fraction_full     .
 
_reflns_special_details
;
 Reflections were merged by SHELXL according to the crystal
 class for the calculation of statistics and refinement.
 
 _reflns_Friedel_fraction is defined as the number of unique
 Friedel pairs measured divided by the number that would be
 possible theoretically, ignoring centric projections and
 systematic absences.
;
 
_computing_data_collection        
;
CrysAlisPro, Agilent Technologies,
Version 1.171.35.21b (release 03-02-2012 CrysAlis171 .NET)
(compiled Feb  3 2012,10:37:01)
;
_computing_cell_refinement
;
CrysAlisPro, Agilent Technologies,
Version 1.171.35.21b (release 03-02-2012 CrysAlis171 .NET)
(compiled Feb  3 2012,10:37:01)
;
_computing_data_reduction
;
CrysAlisPro, Agilent Technologies,
Version 1.171.35.21b (release 03-02-2012 CrysAlis171 .NET)
(compiled Feb  3 2012,10:37:01)
;
_computing_structure_solution     'SHELXL-2014/7 (Sheldrick, 2014)'
_computing_structure_refinement   'SHELXL-2014/7 (Sheldrick, 2014)'
_computing_molecular_graphics     'Mercury (Macrae, 2006)'   
_computing_publication_material   'Microsoft Word 2010'
_refine_special_details           ?
_refine_ls_structure_factor_coef  Fsqd
_refine_ls_matrix_type            full
_refine_ls_weighting_scheme       calc
_refine_ls_weighting_details
'w=1/[\s^2^(Fo^2^)+(0.0860P)^2^+0.0260P] where P=(Fo^2^+2Fc^2^)/3'
_atom_sites_solution_primary      ?
_atom_sites_solution_secondary    ?
_atom_sites_solution_hydrogens    mixed
_refine_ls_hydrogen_treatment     constr
_refine_ls_extinction_method      none
_refine_ls_extinction_coef        .
_refine_ls_number_reflns          2199
_refine_ls_number_parameters      148
_refine_ls_number_restraints      0
_refine_ls_R_factor_all           0.0774
_refine_ls_R_factor_gt            0.0528
_refine_ls_wR_factor_ref          0.1564
_refine_ls_wR_factor_gt           0.1382
_refine_ls_goodness_of_fit_ref    1.000
_refine_ls_restrained_S_all       1.000
_refine_ls_shift/su_max           0.000
_refine_ls_shift/su_mean          0.000
 
loop_
 _atom_site_label
 _atom_site_type_symbol
 _atom_site_fract_x
 _atom_site_fract_y
 _atom_site_fract_z
 _atom_site_U_iso_or_equiv
 _atom_site_adp_type
 _atom_site_occupancy
 _atom_site_site_symmetry_order  
 _atom_site_calc_flag
 _atom_site_refinement_flags_posn
 _atom_site_refinement_flags_adp
 _atom_site_refinement_flags_occupancy
 _atom_site_disorder_assembly
 _atom_site_disorder_group
O1 O 0.51249(17) 0.40486(18) 0.41014(8) 0.0460(4) Uani 1 1 d . . . . .
O2 O 0.28584(18) 0.2644(2) 0.40985(8) 0.0547(5) Uani 1 1 d . . . . .
N1 N 0.0705(3) 0.6699(3) 0.11429(10) 0.0634(6) Uani 1 1 d . . . . .
H1A H 0.1244 0.6403 0.0819 0.076 Uiso 1 1 d R U . . .
H2A H -0.0308 0.6386 0.0995 0.076 Uiso 1 1 d R U . . .
C1 C 0.1419(3) 0.5991(3) 0.17993(11) 0.0420(6) Uani 1 1 d . . . . .
C2 C 0.3121(3) 0.5957(3) 0.20412(11) 0.0444(6) Uani 1 1 d . . . . .
H2 H 0.3784 0.6448 0.1766 0.053 Uiso 1 1 calc R U . . .
C3 C 0.3826(3) 0.5198(3) 0.26874(11) 0.0412(6) Uani 1 1 d . . . . .
H3 H 0.4964 0.5181 0.2839 0.049 Uiso 1 1 calc R U . . .
C4 C 0.2883(2) 0.4463(2) 0.31144(10) 0.0373(5) Uani 1 1 d . . . . .
C5 C 0.1179(3) 0.4540(3) 0.28770(11) 0.0433(6) Uani 1 1 d . . . . .
H5 H 0.0516 0.4063 0.3156 0.052 Uiso 1 1 calc R U . . .
C6 C 0.0466(3) 0.5304(3) 0.22419(11) 0.0474(6) Uani 1 1 d . . . . .
H6 H -0.0673 0.5367 0.2103 0.057 Uiso 1 1 calc R U . . .
C7 C 0.3654(3) 0.3656(3) 0.38137(11) 0.0391(5) Uani 1 1 d . . . . .
O3 O 0.68964(19) 0.1724(2) 0.48843(8) 0.0548(5) Uani 1 1 d . . . . .
H1C H 0.6336 0.2450 0.4653 0.082 Uiso 1 1 calc R U . . .
N2 N 0.4138(2) 0.2684(2) 0.55929(9) 0.0400(5) Uani 1 1 d . . . . .
H1D H 0.4448 0.3713 0.5699 0.048 Uiso 1 1 calc R U . . .
H2D H 0.3897 0.2587 0.5111 0.048 Uiso 1 1 calc R U . . .
C8 C 0.5537(3) 0.1585(3) 0.58958(12) 0.0488(6) Uani 1 1 d . . . . .
H8A H 0.5224 0.0465 0.5763 0.059 Uiso 1 1 calc R U . . .
H8B H 0.5781 0.1657 0.6422 0.059 Uiso 1 1 calc R U . . .
C9 C 0.7053(3) 0.2004(3) 0.56279(12) 0.0515(6) Uani 1 1 d . . . . .
H9A H 0.7315 0.3147 0.5729 0.062 Uiso 1 1 calc R U . . .
H9B H 0.7964 0.1360 0.5895 0.062 Uiso 1 1 calc R U . . .
C10 C 0.2636(3) 0.2354(3) 0.58662(14) 0.0582(7) Uani 1 1 d . . . . .
H10A H 0.2182 0.1306 0.5683 0.070 Uiso 1 1 calc R U . . .
H10B H 0.2918 0.2296 0.6392 0.070 Uiso 1 1 calc R U . . .
C11 C 0.1392(3) 0.3638(4) 0.56379(19) 0.0838(10) Uani 1 1 d . . . . .
H11A H 0.1809 0.4663 0.5849 0.126 Uiso 1 1 calc R U . . .
H11B H 0.0411 0.3359 0.5797 0.126 Uiso 1 1 calc R U . . .
H11C H 0.1147 0.3730 0.5118 0.126 Uiso 1 1 calc R U . . .
 
loop_
 _atom_site_aniso_label
 _atom_site_aniso_U_11
 _atom_site_aniso_U_22
 _atom_site_aniso_U_33
 _atom_site_aniso_U_23
 _atom_site_aniso_U_13
 _atom_site_aniso_U_12
O1 0.0432(9) 0.0461(9) 0.0438(8) 0.0041(7) -0.0014(7) -0.0083(7)
O2 0.0520(9) 0.0624(11) 0.0454(9) 0.0163(8) 0.0014(7) -0.0167(8)
N1 0.0618(13) 0.0867(17) 0.0431(11) 0.0137(11) 0.0145(10) 0.0265(12)
C1 0.0503(13) 0.0415(12) 0.0344(10) -0.0006(10) 0.0097(10) 0.0135(10)
C2 0.0514(13) 0.0464(13) 0.0388(11) 0.0039(11) 0.0175(10) 0.0021(11)
C3 0.0406(11) 0.0452(13) 0.0371(11) -0.0031(10) 0.0070(10) -0.0025(10)
C4 0.0430(12) 0.0331(11) 0.0350(10) -0.0024(10) 0.0068(9) -0.0013(10)
C5 0.0442(12) 0.0464(13) 0.0403(12) 0.0022(11) 0.0115(10) -0.0056(11)
C6 0.0409(12) 0.0551(15) 0.0450(12) 0.0005(12) 0.0066(10) 0.0064(11)
C7 0.0439(12) 0.0355(12) 0.0363(11) -0.0032(10) 0.0051(10) -0.0045(10)
O3 0.0578(10) 0.0571(11) 0.0499(10) 0.0000(8) 0.0129(8) 0.0133(8)
N2 0.0459(10) 0.0352(10) 0.0394(9) 0.0002(8) 0.0106(8) -0.0072(8)
C8 0.0599(14) 0.0451(13) 0.0393(12) 0.0021(11) 0.0059(11) 0.0060(11)
C9 0.0480(13) 0.0543(15) 0.0482(14) -0.0027(12) 0.0019(11) 0.0094(11)
C10 0.0574(15) 0.0540(15) 0.0700(17) 0.0023(13) 0.0287(13) -0.0137(12)
C11 0.0516(15) 0.085(2) 0.120(3) -0.008(2) 0.0286(16) -0.0040(15)
 
_geom_special_details
;
 All esds (except the esd in the dihedral angle between two l.s. planes)
 are estimated using the full covariance matrix.  The cell esds are taken
 into account individually in the estimation of esds in distances, angles
 and torsion angles; correlations between esds in cell parameters are only
 used when they are defined by crystal symmetry.  An approximate (isotropic)
 treatment of cell esds is used for estimating esds involving l.s. planes.
;
 
loop_
 _geom_bond_atom_site_label_1
 _geom_bond_atom_site_label_2
 _geom_bond_distance
 _geom_bond_site_symmetry_2
 _geom_bond_publ_flag
O1 C7 1.270(2) . ?
O2 C7 1.254(3) . ?
N1 C1 1.379(3) . ?
C1 C6 1.392(3) . ?
C1 C2 1.394(3) . ?
C2 C3 1.380(3) . ?
C3 C4 1.382(3) . ?
C4 C5 1.396(3) . ?
C4 C7 1.489(3) . ?
C5 C6 1.367(3) . ?
O3 C9 1.399(3) . ?
N2 C10 1.482(3) . ?
N2 C8 1.485(3) . ?
C8 C9 1.502(3) . ?
C10 C11 1.473(4) . ?
 
loop_
 _geom_angle_atom_site_label_1
 _geom_angle_atom_site_label_2
 _geom_angle_atom_site_label_3
 _geom_angle
 _geom_angle_site_symmetry_1
 _geom_angle_site_symmetry_3
 _geom_angle_publ_flag
N1 C1 C6 121.2(2) . . ?
N1 C1 C2 120.7(2) . . ?
C6 C1 C2 118.13(19) . . ?
C3 C2 C1 120.3(2) . . ?
C2 C3 C4 121.60(19) . . ?
C3 C4 C5 117.65(18) . . ?
C3 C4 C7 121.27(19) . . ?
C5 C4 C7 121.05(19) . . ?
C6 C5 C4 121.3(2) . . ?
C5 C6 C1 120.9(2) . . ?
O2 C7 O1 122.47(18) . . ?
O2 C7 C4 120.41(18) . . ?
O1 C7 C4 117.12(19) . . ?
C10 N2 C8 114.19(17) . . ?
N2 C8 C9 112.45(18) . . ?
O3 C9 C8 113.58(18) . . ?
C11 C10 N2 111.3(2) . . ?
 
loop_
 _geom_hbond_atom_site_label_D 
 _geom_hbond_atom_site_label_H 
 _geom_hbond_atom_site_label_A 
 _geom_hbond_distance_DH 
 _geom_hbond_distance_HA 
 _geom_hbond_distance_DA 
 _geom_hbond_angle_DHA 
 _geom_hbond_site_symmetry_A 
N1 H1A O3  0.87 2.27 3.077(3) 154.9 2_655
N1 H2A O2  0.87 2.34 3.010(3) 134.5 2
O3 H1C O1  0.82 1.83 2.650(2) 177.5 .
N2 H1D O1  0.89 1.89 2.775(2) 174.1 3_666
N2 H2D O2  0.89 1.92 2.787(2) 165.1 .
C8 H8A O3  0.97 2.62 3.508(3) 151.8 3_656
 
_refine_diff_density_max    0.332
_refine_diff_density_min   -0.306
_refine_diff_density_rms    0.043

_shelx_res_file
;

    CL_4458.res created by SHELXL-2014/7


TITL CL_4458 in P2(1)/c
CELL 0.71073 8.34647 8.18016 18.86763 90 102.6839 90
ZERR 4 0.00043 0.00045 0.00088 0 0.0052 0
LATT 1
SYMM -X,0.5+Y,0.5-Z
SFAC C  H  N  O
UNIT 44  72  8  12
OMIT 0 50
L.S. 8
ACTA
SIZE 0.6 0.25 0.05
HTAB
eqiv $1 -x+1, y+1/2, -z+1/2
eqiv $2 -x, y+1/2, -z+1/2
eqiv $3 -x+1, -y+1, -z+1
eqiv $4 -x+1, -y, -z+1
htab N1 O3_$1
htab N1 O2_$2
htab O3 O1
htab N2 O1_$3
htab N2 O2
htab C8 O3_$4
FMAP 2
PLAN 20
HTAB
WGHT    0.086000    0.026000
FVAR       0.71048
O1    4    0.512495    0.404858    0.410142    11.00000    0.04316    0.04608 =
         0.04385    0.00409   -0.00136   -0.00830
O2    4    0.285838    0.264426    0.409854    11.00000    0.05204    0.06245 =
         0.04537    0.01627    0.00139   -0.01667
N1    3    0.070546    0.669943    0.114286    11.00000    0.06181    0.08669 =
         0.04314    0.01373    0.01447    0.02649
AFIX   7
H1A   2    0.124440    0.640318    0.081946    11.00000   -1.20000
H2A   2   -0.030842    0.638588    0.099504    11.00000   -1.20000
AFIX   0
C1    1    0.141887    0.599054    0.179928    11.00000    0.05029    0.04148 =
         0.03441   -0.00060    0.00966    0.01346
C2    1    0.312080    0.595682    0.204117    11.00000    0.05142    0.04639 =
         0.03876    0.00386    0.01754    0.00212
AFIX  43
H2    2    0.378423    0.644818    0.176561    11.00000   -1.20000
AFIX   0
C3    1    0.382619    0.519815    0.268737    11.00000    0.04059    0.04521 =
         0.03709   -0.00314    0.00705   -0.00249
AFIX  43
H3    2    0.496415    0.518115    0.283927    11.00000   -1.20000
AFIX   0
C4    1    0.288314    0.446300    0.311436    11.00000    0.04301    0.03310 =
         0.03497   -0.00243    0.00684   -0.00127
C5    1    0.117879    0.454046    0.287698    11.00000    0.04425    0.04639 =
         0.04031    0.00220    0.01148   -0.00562
AFIX  43
H5    2    0.051584    0.406291    0.315643    11.00000   -1.20000
AFIX   0
C6    1    0.046552    0.530444    0.224190    11.00000    0.04090    0.05506 =
         0.04499    0.00046    0.00662    0.00640
AFIX  43
H6    2   -0.067305    0.536682    0.210348    11.00000   -1.20000
AFIX   0
C7    1    0.365362    0.365637    0.381367    11.00000    0.04385    0.03551 =
         0.03626   -0.00316    0.00512   -0.00447
O3    4    0.689641    0.172407    0.488428    11.00000    0.05779    0.05712 =
         0.04986    0.00002    0.01292    0.01331
AFIX 147
H1C   2    0.633591    0.244957    0.465255    11.00000   -1.50000
AFIX   0
N2    3    0.413773    0.268412    0.559287    11.00000    0.04594    0.03523 =
         0.03943    0.00017    0.01062   -0.00716
AFIX  23
H1D   2    0.444777    0.371272    0.569867    11.00000   -1.20000
H2D   2    0.389724    0.258687    0.511130    11.00000   -1.20000
AFIX   0
C8    1    0.553711    0.158469    0.589582    11.00000    0.05989    0.04506 =
         0.03928    0.00209    0.00587    0.00603
AFIX  23
H8A   2    0.522381    0.046541    0.576272    11.00000   -1.20000
H8B   2    0.578095    0.165698    0.642175    11.00000   -1.20000
AFIX   0
C9    1    0.705346    0.200350    0.562791    11.00000    0.04798    0.05432 =
         0.04823   -0.00273    0.00191    0.00940
AFIX  23
H9A   2    0.731482    0.314700    0.572944    11.00000   -1.20000
H9B   2    0.796406    0.135997    0.589530    11.00000   -1.20000
AFIX   0
C10   1    0.263550    0.235419    0.586625    11.00000    0.05741    0.05400 =
         0.07002    0.00233    0.02868   -0.01374
AFIX  23
H10A  2    0.218156    0.130566    0.568334    11.00000   -1.20000
H10B  2    0.291764    0.229599    0.639250    11.00000   -1.20000
AFIX   0
C11   1    0.139246    0.363820    0.563792    11.00000    0.05163    0.08459 =
         0.11978   -0.00768    0.02862   -0.00395
AFIX 137
H11A  2    0.180915    0.466267    0.584946    11.00000   -1.50000
H11B  2    0.041131    0.335912    0.579747    11.00000   -1.50000
H11C  2    0.114664    0.372979    0.511801    11.00000   -1.50000
AFIX   0
HKLF 4

REM  CL_4458 in P2(1)/c
REM R1 =  0.0528 for    1576 Fo > 4sig(Fo)  and  0.0774 for all    2199 data
REM    148 parameters refined using      0 restraints

END

WGHT      0.0752      0.0082

REM Instructions for potential hydrogen bonds
HTAB N1 O3_$1
HTAB N1 O2_$2
HTAB O3 O1
HTAB N2 O1_$3
HTAB N2 O1
HTAB N2 O2
HTAB C8 O3_$4

REM Highest difference peak  0.332,  deepest hole -0.306,  1-sigma level  0.043
Q1    1   0.2113  0.3235  0.6400  11.00000  0.05    0.33
Q2    1   0.1518  0.7183  0.0828  11.00000  0.05    0.25
Q3    1  -0.0371  0.7320  0.1028  11.00000  0.05    0.20
Q4    1   0.2882  0.2355  0.4633  11.00000  0.05    0.14
Q5    1   0.5591  0.4053  0.4509  11.00000  0.05    0.13
Q6    1   0.3561  0.5830  0.1408  11.00000  0.05    0.12
Q7    1   0.7113  0.1363  0.6883  11.00000  0.05    0.12
Q8    1   0.2250  0.5504  0.0529  11.00000  0.05    0.12
Q9    1   0.7732 -0.0069  0.6045  11.00000  0.05    0.12
Q10   1   0.2117  0.4562  0.3128  11.00000  0.05    0.11
Q11   1   0.2999 -0.0010  0.6041  11.00000  0.05    0.11
Q12   1   0.7436  0.3992  0.5473  11.00000  0.05    0.11
Q13   1   0.1655  0.2432  0.4284  11.00000  0.05    0.11
Q14   1   0.3586  0.3165  0.6637  11.00000  0.05    0.11
Q15   1   0.3111  0.0746  0.4820  11.00000  0.05    0.11
Q16   1   0.0654  0.6272  0.1078  11.00000  0.05    0.11
Q17   1   0.4100  0.2552  0.6890  11.00000  0.05    0.10
Q18   1   0.4612  0.0393  0.5811  11.00000  0.05    0.10
Q19   1   0.2290  0.1348  0.5352  11.00000  0.05    0.10
Q20   1   0.0766  0.6779  0.0068  11.00000  0.05    0.10
;
_shelx_res_checksum   56552

_shelx_hkl_file
;
   0   0   4  502.13    7.70
   0   0   5   -0.14    0.71
   0   0   5    0.78    0.74
   0   0   6 4576.86   31.32
   0   0   6 4508.13   28.81
   0   0   7   17.67    2.28
   0   0   7   21.91    2.70
   0   0   8  824.48   15.42
   0   0   8  802.37   14.04
   0   0   9    4.06    1.30
   0   0   9    4.95    1.76
   0   0  10 1842.79   26.06
   0   0  10 1805.32   23.43
   0   0  11   14.70    2.71
   0   0  11   16.86    3.09
   0   0  12   93.08    5.80
   0   0  12   85.77    6.25
   0   0  13    0.72    0.77
   0   0  13    1.17    0.88
   0   0  14   44.90    4.39
   0   0  14   50.58    5.21
   0   0  15    0.19    1.01
   0   0  15    1.98    1.63
   0   0  16   -0.70    0.94
   0   0  16   -1.36    1.38
   0   0  17   -2.18    1.63
   0   0  17    0.16    0.74
   0   0  18    3.50    2.07
   0   0  18    7.12    2.22
   0   0  19    2.35    1.59
   0   0  19   -0.09    1.18
   0   0  20    2.07    1.31
   0   0  21   -0.97    1.34
   0   0  22   14.60    3.61
   0  -1  -2  268.66    5.88
   0  -1   2  263.32    6.00
   0   1   2  262.89    5.74
   0  -1  -3   43.64    2.57
   0  -1   3   43.04    2.79
   0   1   3   45.18    2.56
   0  -1  -4 2312.13   19.43
   0   1   4 2238.52   19.22
   0  -1   4 2233.85   21.65
   0  -1   5  158.76    6.27
   0  -1  -5  154.10    5.35
   0   1   5  151.56    5.41
   0  -1  -6  352.10    8.63
   0  -1   6  336.93    9.81
   0   1   6  338.42    8.61
   0  -1   7  246.67    8.88
   0   1   7  243.00    6.66
   0  -1  -7  247.64    7.75
   0   1   7  238.18    7.71
   0  -1  -8  154.80    6.53
   0   1   8  141.20    6.31
   0   1   8  142.47    5.68
   0  -1   8  143.95    7.17
   0   1   9   -0.26    0.61
   0   1   9    0.26    0.88
   0  -1   9    0.97    0.77
   0   1  10  465.57   11.82
   0  -1  10  456.88   14.35
   0   1  10  470.17   12.42
   0   1  11   10.90    2.14
   0  -1  11   10.63    2.78
   0   1  11   11.11    2.08
   0   1  12  916.99   18.63
   0   1  12  954.29   19.48
   0  -1  12  957.12   22.53
   0   1  13    2.96    1.51
   0   1  13    3.03    1.68
   0  -1  13    0.54    1.81
   0  -1  13    5.82    2.71
   0  -1  14   31.61    4.54
   0   1  14   29.21    3.67
   0  -1  14   29.76    3.77
   0   1  14   35.37    4.02
   0  -1  15    0.25    0.95
   0   1  15    1.43    0.97
   0   1  15   -0.20    0.92
   0  -1  15    2.37    1.58
   0   1  16   -0.72    1.15
   0   1  16    1.12    1.40
   0  -1  16    0.93    1.34
   0  -1  16   -0.16    1.22
   0   1  17    1.61    1.30
   0  -1  17    0.50    0.96
   0  -1  17   -0.74    1.09
   0   1  17    1.96    1.72
   0  -1  18    1.34    0.82
   0   1  18   -0.46    1.29
   0   1  18    1.79    1.34
   0  -1  18    0.91    1.60
   0  -1  19    4.51    1.54
   0   1  19    6.44    2.34
   0  -1  19    4.82    1.93
   0   1  19    3.88    1.66
   0   1  20   -1.16    1.44
   0  -1  20   -2.20    1.61
   0  -1  21    3.43    1.69
   0  -1  22    7.93    2.97
   0  -1  23   -5.27    2.62
   0  -1  24   -1.53    2.07
   0  -2   0  673.14    9.47
   0   2   0  661.09    9.55
   0  -2  -1   12.72    1.16
   0   2   1   13.80    1.26
   0  -2   1   13.38    1.56
   0   2  -1   10.86    1.44
   0   2   2 7815.50   23.79
   0  -2   2 7867.94   40.28
   0  -2  -2 7967.92   41.56
   0  -2  -3  781.26   13.67
   0  -2   3  802.05   14.02
   0  -2   4 1450.91   20.20
   0   2   4 1412.55   18.92
   0  -2  -4 1491.31   19.21
   0  -2   5   15.69    2.31
   0   2   5   19.75    2.41
   0  -2  -5   17.16    2.13
   0   2   6  433.49   11.39
   0  -2   6  410.54   12.08
   0  -2  -6  435.01   11.23
   0   2  -6  425.83    5.90
   0   2   7  584.00    8.19
   0  -2   7  548.01   14.72
   0   2  -7  576.24    8.05
   0  -2  -7  573.89   13.37
   0   2   7  579.59   13.57
   0  -2  -8    2.22    1.13
   0   2   8    0.29    0.67
   0  -2   8    1.02    1.18
   0   2   8    0.07    0.41
   0  -2  -9  247.14    9.46
   0   2   9  249.72    9.55
   0   2   9  243.13    6.70
   0  -2   9  239.21   10.84
   0   2  10   11.20    2.17
   0  -2 -10    9.76    2.05
   0  -2  10   13.51    2.83
   0   2  10   10.10    1.53
   0   2  11   32.17    2.92
   0  -2  11   32.06    4.30
   0  -2 -11   31.51    3.66
   0   2  11   34.41    3.93
   0   2  12  159.93    6.79
   0  -2  12  146.76    9.44
   0   2  12  146.05    8.10
   0  -2 -12  155.91    8.42
   0  -2  13    8.80    2.52
   0   2  13    7.72    1.79
   0   2  13    8.82    2.25
   0   2  14    1.24    1.30
   0   2  14    0.18    0.55
   0  -2  14   -1.36    2.04
   0   2  15   22.15    3.61
   0   2  15   17.10    2.72
   0  -2  15   15.69    3.50
   0  -2  16   17.46    3.75
   0   2  16   14.18    2.63
   0   2  16   21.83    3.55
   0   2  17    0.13    0.78
   0  -2  17    0.82    1.13
   0  -2  17    2.27    2.11
   0   2  17    1.72    1.38
   0   2  18    0.27    1.12
   0  -2  18   -1.84    2.13
   0  -2  18    1.86    1.37
   0   2  18    0.16    0.85
   0   2  19   45.06    5.53
   0  -2  19   44.52    5.39
   0  -2  19   33.85    5.78
   0  -2  20    8.84    3.21
   0  -2  21   14.07    3.91
   0  -2  22    9.87    3.43
   0  -2  23   -0.26    1.35
   0  -2  24    0.50    2.41
   0  -3   0   -0.31    0.58
   0  -3   1  523.68   11.18
   0  -3  -1  528.62    9.35
   0  -3  -2 1588.25   14.61
   0  -3   2 1580.09   20.73
   0   3   2 1549.79   14.66
   0  -3  -3   35.45    3.58
   0  -3  -3   33.12    1.84
   0  -3   3   33.69    3.31
   0   3   3   33.62    1.89
   0  -3  -4  322.79   10.80
   0  -3  -4  310.59    4.51
   0  -3   4  332.96   10.76
   0  -3   5  245.04    9.77
   0  -3  -5  269.37    9.93
   0  -3  -6  590.84   14.95
   0  -3   6  595.29   15.95
   0  -3   7    4.10    1.79
   0  -3  -7    2.05    1.23
   0   3   7    1.02    0.82
   0   3   8  117.75    7.16
   0  -3  -8  112.45    6.93
   0  -3   8  118.18    7.82
   0  -3   9  140.55    8.82
   0  -3  -9  144.27    7.98
   0   3   9  155.34    8.39
   0   3   9  124.64    3.29
   0  -3 -10   51.18    4.91
   0   3 -10   55.70    2.67
   0   3  10   51.22    2.48
   0  -3  10   50.64    5.57
   0   3  10   54.37    5.29
   0   3  11   86.86    6.75
   0  -3  11   74.38    6.86
   0   3 -11   83.21    3.57
   0   3  11   78.91    3.53
   0  -3  12    9.14    2.77
   0   3  12    6.07    1.09
   0   3  12    5.60    1.87
   0   3 -12    5.92    1.15
   0  -3  13    0.86    1.77
   0   3 -13    1.18    0.59
   0   3  13    0.37    1.14
   0   3  13    0.54    0.39
   0   3 -14   76.60    4.40
   0   3  14   78.15    6.80
   0   3  14   73.36    4.37
   0  -3  14   69.75    7.30
   0  -3  15   -1.44    1.54
   0   3  15   -0.57    0.73
   0  -3  16    0.49    1.77
   0   3  16    3.18    1.75
   0   3  16    1.61    0.88
   0   3  17   -1.61    1.69
   0  -3  17   -1.56    1.42
   0   3  18    2.71    1.55
   0  -3  18    4.07    2.46
   0   3  19    0.75    1.53
   0  -3  19   -1.11    2.60
   0  -3  20    2.87    2.58
   0  -3  21    4.85    2.84
   0  -3  22    1.82    2.89
   0  -3  23    0.56    2.34
   0  -4   0   12.43    1.87
   0  -4   1    0.88    0.84
   0  -4  -1   -0.31    0.54
   0  -4  -2   42.95    2.99
   0  -4   2   44.02    3.94
   0  -4   3   70.42    5.27
   0  -4  -3   72.41    5.75
   0  -4  -3   65.76    3.22
   0  -4  -4  252.37    5.63
   0  -4   4  249.45   10.16
   0  -4  -4  248.22   10.80
   0  -4  -5   11.90    2.58
   0  -4   5   11.92    2.43
   0  -4   6  165.36    9.05
   0  -4   7   35.35    4.50
   0  -4   8   15.47    3.05
   0  -4   9    5.91    2.15
   0  -4  10   94.72    7.95
   0  -4  11   73.74    7.35
   0  -4  12    0.45    1.26
   0  -4  13    3.72    2.11
   0  -4  14   36.94    5.68
   0  -4  15    1.82    1.63
   0  -4  16   14.95    3.99
   0  -4  17    4.88    2.43
   0  -4  18    5.49    2.80
   0  -4  19   -0.18    1.57
   0  -4  20    0.56    1.40
   0  -4  21    9.30    3.65
   0  -4  22    1.78    1.93
   0  -5   0   -1.08    0.90
   0  -5   1  220.53    9.20
   0  -5  -1  217.39    8.19
   0  -5  -2   16.36    2.16
   0  -5   2   22.12    3.14
   0  -5  -3   72.21    4.08
   0  -5   3   68.25    5.69
   0  -5  -4   87.15    4.01
   0  -5   4   88.11    6.64
   0  -5   5  255.58   11.78
   0  -5  -5  244.95    5.83
   0  -5   6   92.44    7.41
   0  -5   6   95.94    3.36
   0  -5   7   20.80    3.54
   0  -5   8  125.26    9.09
   0  -5   9   35.65    5.20
   0  -5  10   63.31    6.92
   0  -5  11    9.08    2.70
   0  -5  12    0.08    2.14
   0  -5  13    5.72    2.70
   0  -5  14   10.95    3.45
   0  -5  15   -0.57    2.07
   0  -5  16   17.65    4.51
   0  -5  17   -0.37    1.54
   0  -5  18   32.37    6.25
   0  -5  19    3.48    2.77
   0  -5  20   26.62    6.35
   0  -6   0   29.12    3.49
   0  -6   1    6.11    1.75
   0  -6  -1    5.36    1.59
   0  -6  -2    8.43    1.79
   0  -6   2    4.36    1.53
   0  -6  -3    2.40    0.80
   0  -6   3   -1.06    1.23
   0  -6   4   49.95    5.48
   0  -6  -4   35.00    2.92
   0  -6  -5   -0.18    0.38
   0  -6   5    0.99    0.96
   0  -6   6   11.42    2.87
   0  -6   7  126.25    9.50
   0  -6   7  101.39    3.03
   0  -6   8  238.34   13.62
   0  -6   9  126.67   10.19
   0  -6  10    5.74    2.39
   0  -6  11    1.98    1.92
   0  -6  12    8.32    3.37
   0  -6  13   -1.59    1.68
   0  -6  14    0.31    1.73
   0  -6  15    2.34    2.28
   0  -6  16    2.15    2.46
   0  -6  17   13.62    4.53
   0  -6  18   17.94    5.20
   0  -7   0   -0.94    1.21
   0  -7  -1    5.75    1.80
   0  -7   1    8.45    2.10
   0  -7  -2   20.27    2.92
   0  -7   2   19.21    3.37
   0  -7  -3    0.95    0.68
   0  -7   3   -1.09    1.38
   0  -7  -4    0.95    0.64
   0  -7   4    0.25    1.12
   0  -7   5    0.37    1.06
   0  -7  -5    1.48    0.83
   0  -7   6   30.65    4.93
   0  -7   7    7.13    2.61
   0  -7   8   19.87    4.32
   0  -7   9   -0.67    1.92
   0  -7  10   16.83    4.04
   0  -7  11   34.29    5.98
   0  -7  12    3.70    2.18
   0  -7  13   -1.61    1.75
   0  -7  14   15.06    4.17
   0  -7  15   -2.86    2.28
   0  -7  16    2.19    1.67
   0  -8   0    8.19    2.39
   0  -8  -1   -0.69    1.63
   0  -8   1    1.27    1.33
   0  -8   2   -0.04    1.01
   0  -8  -2    5.52    1.80
   0  -8  -3    8.09    1.86
   0  -8   3    9.94    3.05
   0  -8   4   24.47    4.60
   0  -8   5   24.68    4.52
   0  -8   6   40.42    5.97
   0  -8   7   35.42    5.99
   0  -8   8    3.33    2.40
   0  -8   9    6.67    3.09
   0  -8  10   -0.42    1.76
   0  -8  11    4.13    2.79
   0  -8  12    5.44    2.83
   0  -8  13    3.66    2.52
   0  -8  14    5.15    2.80
   0  -9   0    2.45    2.03
   0  -9   1   20.44    3.76
   0  -9   2   -0.11    1.68
   0  -9   3   37.60    5.56
   0  -9   4    0.05    1.33
   0  -9   5   46.20    6.65
   0  -9   6    6.55    3.07
   0  -9   7   -1.05    1.28
   0  -9   8   -3.42    2.30
   0  -9   9    2.69    1.85
   0  -9  10    3.74    1.96
   0  -9  11   -1.66    2.87
   0  -9  12   -0.38    1.72
   0 -10   4   -0.42    1.31
   0 -10   5   10.53    3.40
   0 -10   6    1.23    2.13
   0 -10   7   -0.43    1.92
   0 -10   8    0.87    1.76
   0 -10   9   -3.04    2.37
  -1   0  23   -0.98    1.64
  -1   0  22    3.42    1.80
  -1   0  21   -0.45    1.86
  -1   0  21    1.27    0.96
  -1   0  20    0.44    1.15
  -1   0  20   -1.37    1.56
  -1   0  19    1.02    1.45
  -1   0  19   -0.73    1.70
  -1   0  18   54.19    5.98
  -1   0  18   59.83    6.70
  -1   0  17    0.25    0.95
  -1   0  17    1.47    1.60
  -1   0  16   24.05    3.84
  -1   0  16   25.11    4.03
  -1   0  15   -0.84    0.86
  -1   0  15    0.12    1.04
  -1   0  14   18.15    3.13
  -1   0  14   13.86    2.85
  -1   0  13   -0.29    0.76
  -1   0  12  127.87    7.58
  -1   0  11    1.79    1.18
  -1   0  10    0.07    0.98
  -1   0   9    1.56    1.32
  -1   0   8  829.55   16.29
  -1   0   7    0.22    0.65
  -1   0   6 1490.38   19.22
  -1   0  -1    2.13    0.57
   1   0   1    0.53    0.37
   1   0   2 1613.40   14.13
  -1   0  -2 1636.09   13.96
   1   0   3   -0.52    0.47
  -1   0  -3    0.35    0.41
   1   0   4   20.05    1.95
  -1   0  -4   19.80    1.86
  -1   0  -5    0.74    0.62
   1   0   5    0.33    0.68
   1   0   5    0.43    0.33
   1   0   6  175.74    4.30
   1   0   6  173.27    6.52
  -1   0  -6  181.33    6.57
   1   0   7   -0.79    0.71
   1   0   7    0.09    0.39
  -1   0  -7    0.67    0.80
   1   0   8  200.37    5.72
   1   0   8  214.94    8.19
   1   0   9    0.77    0.61
   1   0   9    0.29    0.98
   1   0  10   31.52    2.63
   1   0  10   31.67    3.51
   1   0  11   -0.05    0.43
   1   0  11   -0.41    0.79
   1   0  12  294.94    9.09
   1   0  12  301.96   11.92
   1   0  13    0.31    0.97
   1   0  13    0.60    1.24
   1   0  14    4.86    1.14
   1   0  14    9.71    2.54
   1   0  15    1.54    1.53
   1   0  15   -0.21    0.55
   1   0  16    2.68    1.53
   1   0  16    6.90    1.79
   1   0  17   -1.23    1.54
   1   0  17   -0.41    0.55
   1   0  18   14.74    3.25
   1   0  19    0.29    1.02
   1   0  20   51.47    6.72
   1   0  21    2.47    2.28
  -1  -1  24    3.62    2.68
  -1  -1  23   -1.24    2.26
  -1  -1  22    7.88    3.05
  -1  -1  21    4.78    2.36
  -1   1  21    1.66    1.83
  -1  -1  21    0.64    1.34
  -1   1  21    2.55    2.16
  -1   1  20    9.41    2.80
  -1  -1  20    5.05    1.99
  -1  -1  20    7.70    2.76
  -1   1  20    6.70    2.90
  -1  -1  19    5.73    2.57
  -1  -1  19    4.28    2.01
  -1   1  19    2.03    1.43
  -1   1  19    2.32    1.33
  -1   1  18    3.69    1.82
  -1   1  18    3.45    1.51
  -1  -1  18    2.93    1.71
  -1  -1  18    0.62    1.48
  -1   1  17   87.33    7.35
  -1   1  17   81.65    7.28
  -1  -1  17   86.08    7.46
  -1  -1  17   87.23    8.21
  -1  -1  16   68.80    6.61
  -1   1  16   77.29    6.85
  -1   1  16   82.30    6.81
  -1  -1  16   76.57    7.37
  -1  -1  15  104.71    7.81
  -1  -1  15  115.11    8.73
  -1   1  15  109.10    7.54
  -1   1  15  108.54    7.90
  -1  -1  14   36.98    4.51
  -1  -1  14   41.98    5.21
  -1   1  14   37.66    4.54
  -1  -1  13    3.45    1.44
  -1   1  13    6.88    2.02
  -1   1  12   17.46    2.92
  -1   1  11  253.13   10.37
  -1   1  10    4.13    1.39
  -1   1   9   38.32    3.71
  -1   1   8  128.86    6.50
   1  -1  -8  144.18    6.95
   1  -1  -7    0.11    0.73
  -1   1   7    0.71    0.91
  -1   1   6  776.09   14.77
   1  -1  -6  828.74   15.25
   1   1  -5  218.27    5.95
   1  -1  -5  221.41    7.40
  -1   1   5  206.29    7.18
   1  -1  -4  828.29   13.43
  -1   1   4  804.86   13.28
   1   1  -4  807.59   10.63
   1  -1  -3 3224.09   25.10
   1   1  -3 3219.73   20.25
  -1  -1   3 3198.60   20.05
  -1   1   3 3110.60   24.85
   1  -1  -2  500.15    9.19
  -1  -1   2  508.05    7.94
  -1   1   2  521.02    7.91
  -1   1   2  491.03    9.19
   1  -1  -1 4282.96   23.03
  -1   1   1 4276.83   24.68
  -1   1   1 4234.86   23.17
   1  -1  -1 4236.41   24.88
   1  -1   0   84.25    3.34
   1  -1   0   85.78    3.29
  -1   1   0   81.53    3.36
  -1   1   0   88.58    3.37
   1  -1   1 1722.93   11.36
   1  -1   1 1780.04   16.50
  -1   1  -1 1724.50   16.47
   1  -1   1 1709.17   14.01
  -1   1  -1 1745.13   11.31
  -1   1  -2  140.65    3.10
  -1  -1  -2  138.71    3.28
  -1   1  -2  135.27    4.93
   1  -1   2  125.83    4.84
  -1  -1  -3  116.13    3.13
  -1  -1  -3  116.97    3.58
  -1   1  -3  116.39    4.99
   1  -1   3  118.67    5.07
   1   1   3  114.07    3.17
  -1  -1  -4  965.58   10.23
  -1  -1  -4  951.71   10.68
  -1   1  -4 1007.56   15.63
   1   1   4  932.81   10.29
   1  -1   4  940.55   15.11
   1   1   5   14.11    1.39
  -1  -1  -5   14.51    1.39
   1  -1   5   12.58    1.96
  -1   1  -5   16.06    2.17
  -1  -1  -5   14.83    1.47
   1   1   5   16.12    1.52
   1   1   6 1010.41   12.83
  -1   1  -6 1012.16   17.75
  -1  -1  -6 1013.25   12.55
   1   1   6  971.49   12.86
  -1  -1  -6 1027.72   13.05
   1  -1   6 1007.57   17.91
  -1  -1  -7  310.67    7.40
  -1   1  -7  314.22   10.42
   1   1   7  293.57    7.73
   1  -1   7  295.55   10.26
   1   1   7  305.69    7.46
   1   1   8   22.26    2.31
   1   1   8   22.77    2.20
  -1  -1  -8   19.78    2.04
   1  -1   8   18.50    2.73
  -1   1  -8   23.19    3.06
   1  -1   9  340.36   12.18
   1   1   9  368.85   10.01
   1   1   9  362.41    9.05
   1  -1  10    5.41    1.78
   1   1  10    7.59    1.48
   1   1  10    7.35    1.67
   1   1  11  275.02    9.77
   1  -1  11  270.72   11.72
   1   1  11  262.76    8.54
   1   1  12   65.68    5.13
   1  -1  12   63.93    4.40
   1   1  12   67.12    4.55
   1  -1  12   65.89    6.14
   1  -1  13    2.15    1.67
   1   1  13    0.55    0.95
   1   1  13   -0.80    0.85
   1  -1  13    0.21    0.68
   1   1  14    5.70    1.52
   1   1  14    7.70    1.84
   1  -1  14    7.17    1.65
   1  -1  14    8.80    2.81
   1  -1  15   37.37    3.81
   1   1  15   37.28    3.85
   1  -1  15   33.22    4.88
   1   1  15   38.89    4.43
   1  -1  16   -0.15    0.62
   1   1  16   -0.82    0.87
   1  -1  16    1.12    1.70
   1   1  16    0.01    0.57
   1   1  17   18.77    3.42
   1  -1  17   15.71    3.84
   1  -1  17   15.10    2.60
   1   1  17   16.41    2.68
   1  -1  18   17.68    4.01
   1   1  18   14.90    3.21
   1  -1  19   30.53    5.44
   1   1  19   27.81    4.44
   1  -1  20    2.25    1.40
   1   1  20    0.89    1.76
   1  -1  21    5.99    2.34
   1  -1  22    4.23    2.87
   1  -1  23   -0.44    1.98
  -1  -2  25   -2.62    3.63
  -1  -2  24   -1.71    2.67
  -1  -2  23    2.49    2.44
  -1  -2  22    4.37    2.25
  -1   2  21   -0.61    1.49
  -1  -2  21    7.58    3.23
  -1  -2  21    5.01    1.62
  -1   2  20    3.37    2.23
  -1  -2  20    0.04    1.32
  -1  -2  20   -0.50    1.68
  -1   2  19    0.64    1.32
  -1  -2  19    0.29    1.40
  -1   2  19    1.76    1.30
  -1  -2  19    0.31    0.99
  -1  -2  18   -1.67    1.60
  -1   2  18   -1.53    1.66
  -1  -2  18    2.91    2.00
  -1   2  18    2.63    1.13
  -1  -2  17   27.50    4.81
  -1   2  17   26.45    4.38
  -1   2  17   21.23    3.43
  -1  -2  16    1.04    1.20
  -1   2  16    1.31    0.91
  -1   2  16    0.96    1.56
  -1   2  15   96.46    6.46
  -1  -2  15  100.57    8.66
  -1   2  15  108.00    8.13
  -1   2  14   56.26    5.75
  -1  -2  14   57.32    6.36
  -1  -2  13  201.27   11.40
  -1   2  13  221.23   11.10
  -1   2  12    3.81    2.00
  -1  -2  12    1.81    1.31
   1   2 -11   72.14    4.62
   1  -2 -11   71.06    5.99
  -1  -2  11   67.66    6.11
  -1   2  11   74.40    6.03
  -1   2  10  126.85    7.74
   1  -2 -10  135.59    7.85
   1   2 -10  130.67    5.89
   1   2  -9  421.64    9.91
   1  -2  -9  420.59   13.29
  -1   2   9  393.46   12.85
   1   2  -8  315.59    8.01
  -1   2   8  295.20   10.72
   1  -2  -8  308.38   11.02
   1   2  -7  235.93    6.51
  -1   2   7  231.40    9.27
   1  -2  -7  234.77    9.21
   1  -2  -6  185.78    7.99
   1   2  -6  186.00    5.55
  -1   2   6  168.34    7.60
  -1   2   5  347.52   10.41
  -1  -2   5  352.11    7.36
   1  -2  -5  370.77   10.78
  -1   2   5  348.58    7.12
  -1   2   4  594.57    9.15
  -1  -2   4  608.52    9.54
   1  -2  -4  635.35   13.66
  -1   2   4  597.71   13.28
  -1   2   3 4208.74   24.66
   1  -2  -3 4257.82   24.75
   1  -2  -3 4336.58   34.10
  -1   2   3 4152.19   34.02
  -1   2   2   12.30    1.86
  -1   2   2   11.51    1.36
   1  -2  -2   13.47    1.91
   1  -2  -2   12.88    1.43
   1  -2  -1  563.97    9.64
  -1   2   1  583.80   11.60
  -1   2   1  554.33    9.70
   1  -2  -1  589.68   11.85
   1  -2   0  525.41   10.94
  -1   2   0  530.56   10.15
   1  -2   0  523.60    9.91
  -1   2  -1 6780.83   38.80
   1  -2   1 6885.14   38.86
   1  -2   2  100.34    5.03
  -1   2  -2   97.57    5.01
   1  -2   2  101.07    2.62
  -1   2  -3  994.94   16.78
   1  -2   3 1016.59   16.80
   1  -2   4    1.32    1.00
  -1  -2  -4    2.13    0.72
  -1   2  -4    0.41    0.78
   1  -2   5  182.27    8.03
  -1   2  -5  175.86    7.91
  -1  -2  -5  186.69    6.62
  -1   2  -6  148.46    7.57
   1   2   6  144.22    3.60
  -1  -2  -6  146.26    5.96
   1  -2   6  143.61    7.42
   1  -2   7  924.56   19.92
  -1  -2  -7 1007.30   16.36
   1   2   7  963.33   10.80
  -1   2  -7 1030.49   20.80
   1  -2   8   26.05    3.53
  -1  -2  -8   28.41    2.84
  -1   2  -8   22.10    3.17
   1   2   8   26.10    2.00
  -1  -2  -9   58.56    4.24
   1   2   9   58.52    4.24
   1  -2   9   57.27    5.50
   1   2   9   52.14    3.09
  -1  -2 -10   50.46    4.06
   1   2  10   43.99    3.15
   1  -2  10   45.58    5.01
   1   2  10   50.56    4.09
   1   2  11   95.78    5.89
   1   2  11   85.66    4.73
   1  -2  11   85.97    7.18
  -1  -2 -11   95.29    5.84
   1  -2  12   -0.48    1.07
   1   2  12    2.43    0.75
   1   2  12    2.71    1.26
  -1  -2 -12    3.85    1.27
   1   2  13   15.56    2.56
   1  -2  13   14.12    3.19
   1   2  13   14.97    2.30
   1  -2  14   12.18    3.05
   1   2  14   16.20    2.51
   1   2  14   16.25    2.72
   1   2  15   21.78    3.23
   1   2  15   16.58    2.68
   1  -2  15   17.92    3.71
   1  -2  16   -0.80    1.03
   1   2  16    0.96    0.77
   1   2  16    0.53    0.77
   1  -2  16   -0.29    1.36
   1   2  17    4.70    1.79
   1  -2  17    3.35    1.19
   1  -2  17    3.93    1.25
   1   2  17    2.12    1.00
   1  -2  18   35.26    5.83
   1   2  18   40.51    4.59
   1  -2  19   -0.50    1.60
   1  -2  20    3.38    2.24
   1  -2  21   29.22    5.72
   1  -2  22    3.10    2.35
   1  -2  23   -1.20    2.54
   1  -2  24   -2.07    2.57
  -1  -3  23   17.83    4.87
  -1  -3  22   18.94    5.18
  -1  -3  21    2.96    2.47
  -1  -3  21    6.10    2.46
  -1   3  21    7.54    3.05
  -1  -3  20    4.78    2.57
  -1   3  20    3.77    2.01
  -1  -3  20    2.77    1.29
  -1   3  19   27.21    4.94
  -1  -3  19   28.24    5.62
  -1  -3  18    7.49    3.06
  -1   3  18   11.41    3.15
  -1   3  17   23.25    4.18
  -1  -3  17    8.86    2.63
  -1   3  17   18.71    2.79
  -1   3  16   17.61    3.70
  -1  -3  16   12.87    3.36
  -1   3  16   12.90    2.34
  -1   3  15   15.85    3.34
  -1  -3  15   11.56    3.10
  -1   3  15   11.64    2.11
   1   3 -14   23.62    2.75
  -1   3  14   21.48    2.71
  -1   3  14   19.84    3.62
  -1  -3  14   14.93    3.47
  -1  -3  13   11.34    2.91
   1   3 -13   11.01    1.90
  -1   3  13   13.52    3.24
   1   3 -12   73.99    4.36
  -1  -3  12   69.56    6.96
  -1   3  12   81.18    6.95
   1   3 -11  149.86    5.94
  -1   3  11  143.99    9.13
  -1  -3  11  145.04    9.52
   1   3 -10    0.10    0.56
  -1  -3  10   -2.36    2.14
  -1   3  10    0.09    1.02
  -1   3   9   33.07    4.22
  -1  -3   9   32.84    4.32
  -1   3   8   22.02    3.42
   1  -3  -8   29.10    3.80
  -1   3   8   32.82    2.33
  -1  -3   8   36.62    4.32
  -1   3   7   26.72    2.10
  -1   3   7   28.41    3.70
   1  -3  -7   34.91    3.96
  -1   3   6  404.18   13.34
   1  -3  -6  415.84   13.38
  -1   3   6  405.32    8.00
  -1  -3   6  391.89    8.25
  -1   3   5  988.88   20.16
  -1   3   5  996.04   12.60
   1  -3  -5 1018.68   20.27
  -1  -3   5  992.67   13.09
   1  -3  -4  376.79    8.00
  -1   3   4  366.28    7.77
   1  -3  -4  368.00   11.80
  -1   3   4  359.23   11.68
   1  -3  -3   23.17    2.10
   1  -3  -3   23.28    2.95
  -1   3   3   24.00    2.12
   1  -3  -2  243.41    9.37
   1  -3  -2  239.38    6.91
  -1   3   2  235.24    6.97
   1  -3  -1   74.12    4.17
  -1   3   1   77.89    4.33
   1  -3  -1   75.02    5.07
  -1   3   0  366.99    9.87
   1  -3   0  368.03    9.64
   1  -3   0  354.64   10.70
   1  -3   1   30.87    3.01
  -1   3  -1   29.73    3.00
  -1   3  -2  201.18    8.00
   1  -3   2  211.52    8.24
   1  -3   3  289.64   10.10
  -1  -3  -3  274.60    4.65
  -1   3  -3  296.42   10.27
  -1   3  -4 1110.07   20.97
  -1  -3  -4 1139.13   19.35
   1  -3   4 1145.55   20.96
  -1   3  -5   24.49    3.33
   1  -3   5   28.90    3.67
  -1  -3  -5   22.67    2.89
  -1  -3  -6   65.67    4.84
   1  -3   6   65.04    5.52
  -1   3  -6   61.12    5.28
  -1  -3  -7  130.17    6.85
   1  -3   7  141.72    8.35
  -1  -3  -8   15.41    2.46
   1  -3   8   15.59    3.00
  -1  -3  -9   48.34    4.44
   1  -3   9   51.97    5.65
  -1  -3 -10  167.84    8.34
  -1   3 -10  145.03    3.34
   1  -3  10  165.18   10.11
   1   3  10  164.28    3.96
   1   3  11   76.14    3.19
  -1  -3 -11   70.96    5.63
   1  -3  11   84.05    7.57
  -1  -3 -12   67.14    5.67
   1   3  12   74.78    3.56
   1  -3  12   70.85    7.20
   1   3  13  347.33    8.47
   1  -3  13  335.49   16.10
   1  -3  14   13.70    3.37
   1   3  14   11.90    1.69
   1  -3  15    4.98    2.46
   1   3  15    3.09    0.95
   1  -3  16   58.64    7.44
   1  -3  17   -1.73    2.76
   1  -3  18    2.58    1.41
   1  -3  19    2.32    1.72
   1  -3  20   -1.34    2.73
   1  -3  21   14.51    4.12
   1  -3  22   -0.58    2.31
   1  -3  23    1.15    1.89
  -1  -4  22   -6.92    3.35
  -1   4  21    8.07    2.99
  -1  -4  21    5.30    2.82
  -1   4  20    0.57    1.39
  -1  -4  20    1.35    1.76
  -1   4  19   -0.07    1.49
  -1  -4  19    2.48    3.04
  -1   4  18    7.45    2.77
  -1  -4  18    5.66    2.56
  -1   4  17   25.87    4.85
  -1  -4  17   32.24    5.83
  -1   4  16   53.20    6.57
  -1  -4  16   56.04    7.41
  -1  -4  15    0.28    1.79
  -1   4  15   -1.69    1.55
  -1   4  14   -0.22    0.31
  -1   4  14   -1.38    1.90
  -1  -4  14    0.72    1.50
  -1   4  13  149.06    5.25
  -1   4  13  134.77    5.02
  -1  -4  13  137.20   10.67
  -1   4  13  138.90   10.10
  -1  -4  12   10.61    3.15
  -1   4  12    7.94    2.58
  -1   4  12    9.43    1.28
  -1   4  11   41.18    5.36
  -1   4  11   44.46    2.65
  -1  -4  11   40.08    5.37
  -1   4  10  164.58   10.23
  -1  -4  10  162.13   10.30
  -1   4  10  161.48    4.81
  -1  -4   9    0.67    1.38
  -1   4   9    1.11    1.02
  -1   4   9    0.97    0.38
  -1  -4   8  169.65    9.88
  -1   4   8  153.40    4.70
  -1   4   8  148.46    9.18
  -1  -4   7  245.11    6.76
  -1  -4   7  240.87   11.40
  -1   4   7  244.37   11.43
  -1   4   7  245.01    6.21
  -1  -4   6  244.74   10.93
  -1  -4   6  222.48    6.67
  -1   4   6  231.97    6.37
  -1   4   5  125.14    4.90
   1  -4  -5  128.77    5.01
  -1  -4   5  143.73    8.01
   1  -4  -4    8.58    1.46
  -1   4   4    9.15    1.50
  -1  -4   4   11.59    2.24
  -1   4   3  493.35   11.06
   1  -4  -3  473.29   10.68
  -1  -4   3  477.21   13.30
   1  -4  -3  469.06   14.99
   1  -4  -2  145.78    8.29
  -1  -4   2  146.29    7.03
   1  -4  -2  146.00    6.25
  -1   4   2  142.86    6.28
   1  -4  -1  159.09    6.74
  -1  -4   1  165.77    7.00
  -1   4   1  159.36    6.89
   1  -4  -1  163.43    8.59
  -1   4   0    0.11    0.68
   1  -4   0    0.08    0.98
  -1  -4   0    1.49    0.82
   1  -4   0    0.08    0.87
  -1   4  -1  423.94   12.51
  -1  -4  -1  437.67    9.80
   1  -4   1  436.68   12.60
  -1  -4  -2    9.35    1.32
   1  -4   2   12.91    2.43
  -1   4  -2   13.91    2.51
  -1   4  -3  544.09   15.49
   1  -4   3  558.14   15.21
  -1  -4  -3  551.13    8.46
  -1  -4  -4  174.98    8.83
  -1  -4  -4  170.51    3.58
  -1   4  -4  162.98    8.80
   1  -4   4  186.24    9.15
   1  -4   5  333.82   12.86
  -1  -4  -5  349.30   12.78
   1  -4   6   96.70    7.22
  -1  -4  -6  103.54    7.08
   1  -4   7    0.46    0.86
   1  -4   8    5.08    2.00
   1  -4   9   11.46    2.96
   1  -4  10   47.06    5.82
   1  -4  11    6.10    2.50
   1  -4  12    8.15    2.67
   1  -4  13   14.01    3.43
   1  -4  14   23.74    4.56
   1  -4  15    1.06    1.20
   1  -4  16   21.33    4.87
   1  -4  17    1.83    1.77
   1  -4  18   12.29    3.69
   1  -4  19   -0.60    2.49
   1  -4  20    1.83    1.55
   1  -4  21    1.64    1.71
  -1  -5  20   53.24    8.43
  -1  -5  19    5.12    3.34
  -1  -5  18   -0.46    1.84
  -1  -5  17    7.63    3.59
  -1  -5  16    8.65    3.27
  -1  -5  15   61.02    7.91
  -1  -5  14    3.79    2.59
  -1  -5  13   40.24    6.08
  -1  -5  12    5.83    2.78
  -1  -5  11  109.90    9.45
  -1  -5  10  341.89   16.04
  -1   5   9   35.00    1.98
  -1  -5   9   43.64    5.65
  -1  -5   8   33.72    4.80
  -1   5   8   24.22    1.91
  -1  -5   8   30.62    2.47
  -1   5   7  126.55    4.76
  -1  -5   7  131.46    9.14
  -1  -5   7  138.69    5.43
  -1  -5   6  139.42    5.80
  -1   5   6  135.55    5.32
  -1  -5   6  149.98    9.33
  -1  -5   5  157.40    9.20
   1  -5  -5  155.18    6.17
  -1   5   5  143.60    5.94
  -1   5   4   29.99    2.93
  -1  -5   4   28.67    3.80
   1  -5  -4   29.72    2.83
   1  -5  -3    4.56    1.30
  -1   5   3    7.73    1.60
  -1  -5   3    4.10    1.55
  -1   5   2   56.42    4.42
  -1  -5   2   62.71    5.01
   1  -5  -2   59.25    4.49
  -1  -5   1  116.86    6.48
  -1   5   1  113.88    6.60
   1  -5  -1  115.56    6.39
  -1   5   0  437.31   13.56
   1  -5   0  444.94   13.19
  -1  -5   0  438.90   11.84
  -1  -5  -1    3.71    1.10
   1  -5   1    5.12    1.77
  -1   5  -1    3.23    1.43
  -1  -5  -2   26.28    2.51
   1  -5   2   24.72    3.48
  -1  -5  -3    4.80    1.05
   1  -5   3    5.58    1.84
   1  -5   4    6.41    2.08
  -1  -5  -4    7.40    1.00
   1  -5   5   14.35    2.89
   1  -5   6  166.96   10.19
   1  -5   7   38.71    5.17
   1  -5   8   49.13    5.91
   1  -5   9    9.18    2.71
   1  -5  10   14.47    3.59
   1  -5  11  126.18   10.40
   1  -5  12  170.75   12.48
   1  -5  13   20.01    4.45
   1  -5  14   10.07    3.37
   1  -5  15   17.72    4.14
   1  -5  16    0.94    2.55
   1  -5  17   14.11    4.41
   1  -5  18   33.34    6.59
   1  -5  19    2.52    1.43
  -1  -6  18   -1.42    2.04
  -1  -6  17    2.80    1.82
  -1  -6  16    1.59    1.99
  -1  -6  15    5.05    3.32
  -1  -6  14   19.85    4.85
  -1  -6  13    3.67    2.01
  -1  -6  12    4.34    1.86
  -1  -6  11    5.33    2.49
  -1  -6  10   11.34    3.02
  -1  -6   9   31.06    4.93
  -1  -6   8    1.51    1.75
  -1  -6   8   -0.55    0.51
  -1  -6   7   39.82    3.19
  -1  -6   7   43.46    5.62
  -1   6   6  106.26    5.26
  -1  -6   6  111.84    8.57
  -1   6   5   30.00    3.09
   1  -6  -5   31.68    3.10
  -1  -6   5   35.40    4.64
   1  -6  -4    9.87    1.84
  -1  -6   4    6.32    2.03
  -1   6   4    6.88    1.53
  -1  -6   3   74.16    6.14
   1  -6  -3   62.59    4.84
  -1   6   3   66.66    5.01
   1  -6  -2    2.42    1.18
  -1  -6   2    5.46    1.80
  -1   6   2    1.07    0.90
  -1  -6   1   63.38    5.25
  -1   6   1   69.14    5.62
   1  -6  -1   66.47    5.40
   1  -6   0   28.82    3.70
  -1  -6   0   28.55    3.35
   1  -6   1    1.94    1.38
  -1  -6  -1    3.04    1.16
   1  -6   2   50.53    5.30
  -1  -6  -2   56.32    4.08
   1  -6   3   15.04    3.20
  -1  -6  -3   13.43    1.97
   1  -6   4   49.85    5.76
  -1  -6  -4   40.14    2.73
  -1  -6  -5    0.38    0.31
   1  -6   5    4.94    2.07
   1  -6   6    8.00    2.63
   1  -6   7    9.60    2.91
   1  -6   8   28.92    4.99
   1  -6   9    1.53    2.09
   1  -6  10    4.41    2.22
   1  -6  11   -0.33    1.81
   1  -6  12   30.82    5.59
   1  -6  13   -1.24    1.50
   1  -6  14    0.49    2.35
   1  -6  15   15.38    4.56
   1  -6  16    0.50    1.51
   1  -6  17   -2.87    2.69
   1  -6  18   -0.09    1.90
  -1  -7  17    1.36    2.33
  -1  -7  16    3.07    2.33
  -1  -7  15   18.42    4.73
  -1  -7  14    3.29    2.24
  -1  -7  13   19.75    4.68
  -1  -7  12   21.40    4.87
  -1  -7  11   28.31    5.39
  -1  -7  10   25.67    4.98
  -1  -7   9  157.99   11.76
  -1  -7   8  304.25   15.83
  -1  -7   7   -0.06    0.66
  -1  -7   7    4.92    2.63
  -1  -7   6   45.97    5.98
   1  -7  -6   55.08    4.16
  -1  -7   5   17.32    3.64
   1  -7  -5   14.09    2.41
   1  -7  -4    4.14    1.30
  -1  -7   4    8.66    2.58
  -1  -7   3    3.72    1.32
   1  -7  -3    1.77    1.30
   1  -7  -2   18.66    3.06
  -1  -7   2   13.11    2.74
  -1  -7   1   54.60    5.30
   1  -7  -1   54.01    5.41
   1  -7   0   50.40    5.20
  -1  -7   0   46.45    4.69
   1  -7   1    0.77    0.87
  -1  -7  -1    0.37    0.70
  -1  -7  -2  364.19   11.58
   1  -7   2  375.18   15.20
   1  -7   3   22.23    3.98
  -1  -7  -3   22.06    2.65
   1  -7   4    0.04    0.96
  -1  -7  -4    0.05    0.42
   1  -7   5    2.37    1.86
   1  -7   6   75.10    7.78
   1  -7   7   20.57    4.45
   1  -7   8   19.50    4.35
   1  -7   9    1.74    2.08
   1  -7  10   10.25    3.20
   1  -7  11   13.32    3.47
   1  -7  12   10.94    3.49
   1  -7  13   -0.67    1.75
   1  -7  14   28.30    5.88
   1  -7  15    1.28    1.85
   1  -7  16   -3.40    2.92
  -1  -8  14    1.54    1.76
  -1  -8  13    8.16    3.45
  -1  -8  12    4.90    3.49
  -1  -8  11   -1.45    1.91
  -1  -8  10   29.50    5.84
  -1  -8   9   10.89    3.50
  -1  -8   8    4.24    2.02
  -1  -8   7   17.00    4.00
  -1  -8   6   71.13    7.88
  -1  -8   5    5.17    2.45
  -1  -8   4   -1.08    1.51
   1  -8  -4   -1.72    1.21
   1  -8  -3    0.95    1.12
  -1  -8   3   -0.89    1.83
   1  -8  -2   11.11    2.40
  -1  -8   2   12.16    2.96
  -1  -8   1   -0.56    1.26
   1  -8  -1   -0.44    1.40
   1  -8   0   14.87    3.22
  -1  -8   0   19.99    3.33
  -1  -8  -1    1.16    1.24
   1  -8   1    0.70    1.18
   1  -8   2    0.26    1.13
  -1  -8  -2    0.89    0.82
   1  -8   3   12.22    3.29
   1  -8   4    3.92    1.29
   1  -8   5    1.37    1.99
   1  -8   6    9.10    2.99
   1  -8   7    3.53    2.36
   1  -8   8    2.92    1.41
   1  -8   9   16.00    4.24
   1  -8  10   18.86    4.61
   1  -8  11   -0.91    1.99
   1  -8  12    9.75    3.84
   1  -8  13   11.25    4.34
  -1  -9  12   11.13    4.63
  -1  -9  11    2.65    2.29
  -1  -9  10    4.85    1.83
  -1  -9   9    4.64    2.11
  -1  -9   8   42.99    6.75
  -1  -9   7   35.25    6.18
  -1  -9   6    5.66    2.62
  -1  -9   5    4.64    2.63
  -1  -9   4    6.17    2.70
  -1  -9   3   -0.35    1.06
  -1  -9   2   14.39    3.41
   1  -9  -1   21.24    3.93
  -1  -9   1   12.86    3.02
   1  -9   0   50.63    6.00
   1  -9   1   16.29    3.65
   1  -9   2    8.03    2.93
   1  -9   3   -1.26    1.30
   1  -9   4   11.84    3.53
   1  -9   5   -0.17    1.68
   1  -9   6   17.83    4.24
   1  -9   7   -1.76    1.35
   1  -9   8    1.76    2.07
   1  -9   9   -0.14    1.54
   1  -9  10    6.01    3.01
   1  -9  11   -0.17    1.82
  -1 -10   9    6.48    2.55
  -1 -10   8   -0.58    1.49
  -1 -10   7    3.60    1.31
  -1 -10   6    3.30    2.36
  -1 -10   5    3.88    2.56
   1 -10   3    7.79    3.40
   1 -10   4    5.24    2.40
   1 -10   5    7.99    2.92
   1 -10   6    3.03    2.66
   1 -10   7    3.13    2.83
   1 -10   8    9.53    3.45
  -2   0  24   -2.01    2.09
  -2   0  23    2.51    2.32
  -2   0  23   -1.59    1.24
  -2   0  22    3.43    2.23
  -2   0  22   -0.20    1.34
  -2   0  21    2.75    2.04
  -2   0  21   -1.35    2.18
  -2   0  20   77.13    8.07
  -2   0  20   68.73    7.70
  -2   0  19    1.68    1.67
  -2   0  19    3.58    2.35
  -2   0  18  228.41   13.08
  -2   0  17    1.28    1.76
  -2   0  16  452.15   17.42
  -2   0  15    1.22    1.39
  -2   0  14    0.45    1.18
  -2   0  13    0.39    1.24
  -2   0  12   14.33    2.88
  -2   0  11    1.47    1.23
  -2   0  10  132.85    7.86
  -2   0   9    1.23    1.50
  -2   0   8    6.39    1.63
  -2   0   7   -0.60    1.02
  -2   0   6 2161.76   26.35
   2   0  -5    1.18    0.87
   2   0  -4    1.08    0.94
  -2   0   3    0.04    0.87
   2   0  -3    0.84    0.67
   2   0  -2  741.27   12.41
  -2   0   2  728.01   12.41
  -2   0   1   -0.56    0.78
  -2   0   1   -0.48    0.75
  -2   0   0  295.57    7.64
   2   0   0  276.34    7.52
  -2   0  -1   -0.24    0.58
  -2   0  -1   -0.09    0.30
  -2   0  -2 2765.67   14.12
  -2   0  -2 2850.43   24.20
   2   0   2 2684.83   24.47
  -2   0  -3   -0.58    0.80
   2   0   3   -0.32    0.65
  -2   0  -4  243.55    7.82
   2   0   4  229.60    7.51
   2   0   5    0.00    0.70
  -2   0  -5    0.78    0.70
  -2   0  -6    2.40    1.05
   2   0   6    3.23    1.19
   2   0   7   -0.89    0.63
  -2   0  -7    0.28    0.64
  -2   0  -8  640.82   15.08
   2   0   8  613.58   14.88
   2   0   9    0.02    1.01
   2   0   9    0.08    0.21
  -2   0  -9   -0.35    0.74
   2   0  10    9.90    1.10
   2   0  10   11.75    2.42
  -2   0 -10    5.85    1.83
   2   0  11   -0.41    0.74
   2   0  11    0.12    0.28
   2   0  12   25.25    2.06
   2   0  12   27.71    3.80
   2   0  13    1.52    1.38
   2   0  13   -0.35    0.49
   2   0  14    6.48    2.03
   2   0  14   11.30    1.53
   2   0  15    0.18    1.06
   2   0  15    0.19    0.45
   2   0  16   17.19    3.60
   2   0  17   -0.92    1.24
   2   0  18   13.58    3.37
   2   0  19    3.30    1.85
   2   0  20    9.91    3.07
  -2  -1  25    0.09    1.80
  -2  -1  24   -0.24    2.13
  -2  -1  23   -0.33    2.36
  -2   1  23   -0.49    1.56
  -2  -1  23   -2.33    2.03
  -2   1  22   -0.31    1.49
  -2   1  22    4.37    2.26
  -2  -1  22    4.32    2.24
  -2  -1  22    5.67    2.41
  -2  -1  21    3.42    2.27
  -2   1  21    1.04    1.88
  -2   1  21    2.68    1.01
  -2  -1  21    2.65    2.40
  -2  -1  20    9.84    3.14
  -2  -1  20    7.99    3.02
  -2   1  20    7.18    2.67
  -2   1  20   14.60    3.46
  -2  -1  19    6.91    2.22
  -2  -1  19    3.70    2.10
  -2   1  19    6.35    2.39
  -2   1  19    2.34    1.94
  -2  -1  18    7.86    2.68
  -2  -1  18   14.26    3.75
  -2   1  18   14.13    3.34
  -2  -1  17   -2.03    1.98
  -2   1  17   -0.67    1.17
  -2  -1  16   93.32    8.21
  -2   1  16   79.90    7.47
  -2  -1  15    1.88    1.81
  -2   1  15    0.74    1.70
  -2  -1  14   43.12    5.08
  -2   1  14   41.66    5.01
  -2   1  13   11.45    2.45
  -2   1  12    4.59    1.82
  -2   1  11   42.54    4.70
  -2   1  10    0.80    1.21
  -2   1   9   64.97    5.41
   2   1  -9   73.56    5.10
   2   1  -8   62.83    4.52
  -2   1   8   56.54    4.84
   2   1  -7   10.06    1.77
   2  -1  -7    9.61    1.99
  -2   1   7    8.32    1.79
   2  -1  -6   14.96    2.40
  -2   1   6   12.82    2.29
   2   1  -6   12.85    1.84
  -2  -1   5   14.69    2.06
   2   1  -5   13.80    1.92
   2  -1  -5   15.36    2.29
  -2   1   5   15.22    2.24
   2   1  -4 1556.16   18.93
  -2  -1   4 1541.17   19.05
  -2   1   4 1539.04   20.64
   2  -1  -4 1539.13   21.08
  -2   1   3  167.31    6.19
   2  -1  -3  166.91    6.52
  -2   1   3  171.96    6.61
  -2  -1   3  162.91    6.09
   2  -1  -2  104.30    4.80
   2  -1  -2  100.98    4.88
  -2   1   2   92.04    4.61
  -2   1   2  104.81    4.87
  -2  -1   2   95.86    4.60
   2  -1  -1   95.48    4.76
   2  -1  -1   92.78    4.38
   2  -1  -1   92.09    4.16
  -2   1   1   95.72    4.46
  -2   1   1   88.74    4.46
   2  -1   0   20.24    1.97
  -2   1   0   24.18    2.12
   2  -1   0   20.97    1.96
  -2   1   0   22.77    2.08
  -2   1   0   23.25    2.41
   2  -1   0   20.20    2.23
  -2  -1  -1   91.78    4.08
  -2   1  -1   87.27    3.86
  -2   1  -1   84.23    3.57
   2  -1   1   83.56    4.66
   2  -1   1   80.25    3.49
  -2   1  -1   87.08    4.68
   2  -1   2    0.69    0.94
  -2   1  -2    1.20    0.57
  -2   1  -2    0.53    0.57
  -2  -1  -2    1.23    0.62
  -2   1  -2    1.88    0.71
   2  -1   2    0.94    0.56
  -2   1  -3  159.21    6.75
  -2  -1  -3  179.85    5.71
   2   1   3  160.98    5.55
   2  -1   3  169.89    7.10
   2  -1   3  159.00    4.19
   2  -1   4  342.55   10.34
  -2  -1  -4  351.94    8.18
  -2   1  -4  385.73   10.80
   2  -1   4  344.45    5.73
   2   1   4  352.14    8.37
  -2  -1  -5   60.57    2.50
  -2  -1  -5   61.31    3.59
   2  -1   5   61.26    2.38
  -2   1  -5   57.73    4.44
   2   1   5   54.77    3.51
   2  -1   5   63.36    4.59
   2  -1   6  279.51   10.18
  -2   1  -6  297.18   10.37
  -2  -1  -6  283.66    5.51
  -2  -1  -6  284.03    8.18
   2   1   6  276.67    8.12
  -2  -1  -7    0.47    0.34
  -2   1  -7   -0.90    0.87
   2  -1   7    1.25    1.10
   2   1   7    0.20    0.56
  -2  -1  -7   -0.24    0.64
  -2  -1  -8    4.81    0.79
   2  -1   8    6.22    1.83
  -2   1  -8    4.79    1.60
  -2  -1  -8    3.17    1.10
   2   1   8    2.49    1.21
  -2  -1  -9   73.69    4.89
   2  -1   9   80.18    6.19
   2   1   9   75.45    4.96
   2   1  10    0.43    0.87
  -2  -1 -10    0.30    0.92
   2  -1  10    1.25    1.38
   2  -1  10    1.83    0.53
   2  -1  11   11.89    1.43
   2  -1  11   11.40    2.70
   2   1  11   10.02    2.03
   2   1  12   87.12    6.07
   2  -1  12   84.96    4.02
   2  -1  12   88.29    7.23
   2   1  13   15.34    2.71
   2  -1  13   10.91    2.65
   2  -1  13   11.76    1.60
   2  -1  14  103.86    4.86
   2   1  14  108.97    7.29
   2  -1  14   94.53    8.01
   2   1  15   12.78    2.70
   2  -1  15    7.17    2.24
   2  -1  15    9.72    1.60
   2   1  16    1.19    0.98
   2  -1  16   -0.87    1.26
   2  -1  17   37.22    5.61
   2   1  17   45.95    5.36
   2   1  18   14.61    3.08
   2  -1  18    6.12    2.60
   2  -1  19    2.21    1.37
   2   1  19    2.78    1.55
   2  -1  20    1.76    2.09
   2  -1  21    1.81    1.58
   2  -1  22    1.22    2.01
  -2  -2  25    2.18    1.58
  -2  -2  24    7.58    3.41
  -2  -2  23   -0.03    1.41
  -2  -2  23    5.69    3.11
  -2   2  23    2.51    2.09
  -2  -2  22   37.84    6.85
  -2  -2  22   43.61    6.41
  -2   2  22   48.80    6.91
  -2  -2  21    1.92    2.78
  -2  -2  21   -0.49    1.33
  -2   2  21    0.65    1.52
  -2   2  20   23.09    4.61
  -2   2  20   10.87    2.79
  -2  -2  20   16.63    4.26
  -2  -2  20   14.10    4.14
  -2  -2  19   25.95    4.77
  -2   2  19   27.89    4.28
  -2  -2  19   28.80    5.43
  -2   2  19   30.68    5.18
  -2  -2  18   54.16    7.13
  -2  -2  18   46.63    6.17
  -2   2  18   46.61    6.14
  -2   2  17    6.18    2.16
  -2  -2  17   11.27    3.25
  -2   2  16  213.22   12.47
  -2   2  15   17.67    3.73
  -2   2  14  108.83    8.42
  -2   2  13   70.16    6.58
   2   2 -13   71.59    5.59
   2   2 -12   31.89    3.52
  -2   2  12   27.90    4.14
   2   2 -11   -1.11    0.95
  -2   2  11   -1.12    1.51
   2   2 -10   86.61    5.34
  -2   2  10   86.11    6.73
   2  -2  -9  135.03    8.18
  -2   2   9  120.11    7.73
   2   2  -9  124.21    6.17
   2  -2  -8  226.46   10.18
   2   2  -8  217.23    7.91
  -2   2   8  212.83    9.83
   2  -2  -7   72.93    5.63
  -2   2   7   71.33    5.55
   2   2  -7   74.38    4.53
  -2  -2   6   65.86    4.23
  -2   2   6   71.47    5.42
   2  -2  -6   65.10    5.14
  -2   2   5    1.74    1.00
  -2  -2   5    6.19    1.47
   2  -2  -5    6.53    1.78
  -2   2   5    5.38    1.23
   2  -2  -4    4.97    1.44
  -2   2   4    5.87    1.41
  -2  -2   4    3.22    1.10
  -2   2   4    5.51    1.68
  -2   2   3   22.86    2.86
   2  -2  -3   26.60    2.63
  -2   2   3   24.03    2.44
   2  -2  -3   25.29    2.84
  -2   2   2   72.68    4.67
   2  -2  -2   84.36    5.11
   2  -2  -2   72.11    4.30
  -2   2   2   71.14    4.26
   2  -2  -1   12.21    1.97
   2  -2  -1   14.22    2.04
  -2   2   1   13.06    2.00
  -2   2   1   18.19    2.35
   2  -2   0 1121.44   16.86
   2  -2   0 1111.40   14.55
  -2   2   0 1103.22   16.89
   2  -2   0 1112.92   17.73
  -2   2   0 1110.29   17.44
   2  -2   1   67.10    3.35
   2  -2   1   67.58    4.11
  -2   2  -1   68.64    4.54
   2  -2   1   68.31    4.57
   2  -2   2  352.84    9.05
   2  -2   2  362.83   10.83
   2  -2   2  358.33    7.35
  -2   2  -2  344.59   10.57
  -2   2  -3  203.20    8.38
  -2   2  -3  207.36    5.31
   2  -2   3  219.73    8.64
   2  -2   3  213.42    6.89
  -2  -2  -3  212.49    5.72
  -2   2  -4    9.37    2.01
  -2   2  -4   10.92    1.19
   2  -2   4    9.85    1.50
  -2  -2  -4   10.24    1.27
   2  -2   4   10.30    2.08
  -2  -2  -5    7.68    1.30
  -2   2  -5    6.71    1.71
  -2   2  -5    8.96    1.18
   2  -2   5    6.98    1.85
  -2  -2  -5    8.63    1.19
  -2  -2  -6 1237.98   16.63
   2  -2   6 1204.81   23.14
   2   2   6 1209.19   14.64
  -2  -2  -6 1259.79   14.41
  -2   2  -6 1268.48   23.29
   2  -2   7   53.92    5.07
  -2  -2  -7   48.34    3.31
   2   2   7   55.00    3.27
  -2  -2  -7   52.02    3.15
  -2  -2  -8   31.73    2.62
   2  -2   8   26.14    3.65
  -2  -2  -8   36.31    2.96
   2   2   8   32.34    2.68
   2   2   9    1.93    0.85
  -2  -2  -9    1.76    0.79
   2  -2   9    0.81    1.12
  -2  -2  -9    1.82    0.81
  -2  -2 -10   17.20    2.16
   2  -2  10   16.71    3.34
   2   2  10   17.10    2.20
   2   2  11   14.03    2.02
   2  -2  11    6.34    2.23
  -2  -2 -11   12.31    1.98
  -2  -2 -12  203.28    7.69
   2   2  12  196.24    8.07
   2  -2  12  186.34   11.35
   2   2  13   26.92    3.16
   2  -2  13   36.54    5.35
   2  -2  14   10.44    1.87
   2  -2  14   12.86    3.59
   2   2  14    9.43    2.09
   2  -2  15  156.12    6.99
   2   2  15  152.93    8.20
   2  -2  15  145.18   10.90
   2  -2  16    8.05    2.67
   2   2  16    9.77    2.29
   2  -2  17   -3.45    2.40
   2   2  17    1.38    1.22
   2  -2  18   37.66    6.12
   2  -2  19   14.40    4.33
   2  -2  20   -0.70    1.91
   2  -2  21   -0.05    1.61
   2  -2  22    6.31    3.12
   2  -2  23    0.83    1.65
  -2   3  23   13.60    3.82
  -2  -3  23   13.05    4.00
  -2  -3  22    6.03    3.69
  -2   3  22    4.19    1.88
  -2  -3  22    0.39    1.31
  -2   3  21    1.07    1.53
  -2  -3  21    6.83    3.41
  -2  -3  21    5.61    2.25
  -2   3  20   16.67    4.06
  -2  -3  20    9.70    3.39
  -2   3  19    8.57    3.06
  -2  -3  19    6.03    3.22
  -2   3  18   11.23    2.54
  -2   3  18    6.89    2.39
  -2  -3  18    6.05    2.89
  -2  -3  17   13.14    3.42
  -2   3  17   12.01    3.30
  -2   3  16   46.20    6.04
  -2  -3  16   34.67    5.59
   2   3 -15   76.68    5.68
  -2   3  15   85.86    8.19
  -2  -3  15   77.46    8.22
  -2   3  14  366.58   16.22
   2   3 -14  366.99   12.09
  -2   3  13    1.13    1.33
   2   3 -13   -0.11    1.08
  -2   3  12    9.27    2.46
   2   3 -12   12.95    2.29
   2   3 -11   78.25    5.11
  -2   3  11   76.80    6.86
  -2   3  10    3.79    1.57
  -2   3   9    2.14    1.18
  -2   3   9    3.65    1.14
  -2   3   8  199.70   10.25
  -2   3   8  218.24    7.80
  -2   3   7    7.18    2.05
  -2   3   7    5.42    1.24
  -2  -3   7    4.93    1.45
  -2   3   6  638.56   17.54
  -2  -3   6  642.10   13.44
   2  -3  -6  671.87   17.79
  -2   3   6  676.71   13.42
  -2  -3   5  397.54   10.58
  -2   3   5  395.40   10.34
  -2   3   5  394.48   13.54
   2  -3  -5  423.92   13.87
   2  -3  -4  694.75   17.32
  -2   3   4  724.09   17.80
   2  -3  -4  700.37   13.85
  -2   3   4  695.42   13.61
   2  -3  -3   24.03    3.25
  -2   3   3   21.60    3.22
   2  -3  -3   22.71    2.58
  -2   3   3   21.79    2.55
   2  -3  -2  158.70    7.90
   2  -3  -2  167.65    7.06
  -2   3   2  157.83    7.87
  -2   3   2  169.77    7.03
   2  -3  -1   27.54    3.20
   2  -3  -1   30.12    3.15
  -2   3   1   32.09    3.17
  -2   3   0  349.85   10.94
   2  -3   0  358.59   11.30
   2  -3   0  362.11   10.91
   2  -3   1  181.96    5.92
   2  -3   1  185.28    8.05
   2  -3   1  177.24    8.00
  -2   3  -1  178.71    8.09
   2  -3   2    0.89    1.07
  -2   3  -2    0.72    0.91
   2  -3   2   -0.20    0.76
   2  -3   2   -0.16    0.50
  -2   3  -3  128.33    7.37
   2  -3   3  127.60    4.14
   2  -3   3  122.36    6.29
   2  -3   3  125.78    7.11
  -2   3  -4  167.75    8.80
   2  -3   4  196.25    9.25
  -2  -3  -4  199.72    5.11
   2  -3   5  389.45   13.59
  -2  -3  -5  368.29   10.92
  -2  -3  -5  359.48    6.27
  -2  -3  -6   67.94    2.64
   2  -3   6   73.49    6.22
  -2  -3  -6   71.05    4.95
   2  -3   7   62.72    5.95
  -2  -3  -7   49.90    2.30
  -2  -3  -7   62.96    4.70
  -2   3  -8   18.69    1.17
   2  -3   8   14.84    3.08
  -2  -3  -8   21.06    2.76
  -2   3  -9   32.08    1.71
   2  -3   9   37.46    4.97
  -2  -3  -9   36.86    3.70
   2  -3  10   -0.75    1.40
   2   3  10    1.39    0.52
  -2  -3 -10   -0.65    0.73
  -2  -3 -11   44.97    4.21
   2  -3  11   50.42    6.14
   2   3  11   48.50    3.01
  -2  -3 -12    2.05    1.02
   2   3  12    0.09    0.40
   2  -3  12    0.03    1.47
   2  -3  13   17.91    4.04
   2   3  13   20.39    2.22
  -2  -3 -13   15.34    2.52
   2   3  14    2.01    0.81
   2  -3  14    1.86    1.53
   2  -3  15   -2.53    2.38
   2  -3  16    8.27    2.89
   2  -3  17    0.99    1.61
   2  -3  18    5.72    1.89
   2  -3  19    3.92    2.14
   2  -3  20   25.46    5.66
   2  -3  21    0.27    1.98
   2  -3  22   -0.48    2.50
  -2   4  22    6.20    2.63
  -2  -4  22    5.52    3.58
  -2   4  21    0.37    1.95
  -2  -4  21    3.46    1.99
  -2  -4  20   22.54    5.53
  -2   4  20   18.81    4.52
  -2   4  19   -2.08    1.85
  -2  -4  19    2.17    2.00
  -2   4  18    6.70    2.58
  -2  -4  18   13.73    4.30
  -2   4  17    3.19    2.44
  -2  -4  17    3.07    2.21
  -2  -4  16   76.34    8.70
  -2   4  16   70.07    7.88
  -2   4  15    2.68    2.08
  -2  -4  15    2.45    2.27
  -2  -4  14  146.36   11.29
  -2   4  14  185.24   12.23
  -2   4  13   20.12    3.97
  -2  -4  13   20.79    4.49
  -2   4  13   19.01    2.53
  -2   4  12  152.49    6.84
  -2   4  12  159.47   11.01
  -2   4  11   31.96    3.07
  -2   4  11   36.00    5.22
  -2   4  10   30.73    4.58
  -2   4  10   22.78    2.52
  -2   4   9   33.02    4.68
  -2   4   9   31.99    3.09
  -2   4   8   25.58    4.13
  -2   4   8   19.01    2.31
  -2  -4   8   21.33    2.61
  -2   4   7  226.38    8.00
  -2  -4   7  219.15    8.20
  -2   4   7  234.29   11.95
  -2   4   6  418.64   15.55
  -2   4   6  412.04   10.93
  -2  -4   6  418.92   11.40
  -2   4   5  147.94    9.00
   2  -4  -5  172.13    7.29
  -2   4   5  171.56    7.10
  -2   4   4  163.05    9.27
   2  -4  -4  157.28    7.10
  -2   4   4  144.53    6.74
   2  -4  -3  518.09   13.09
  -2   4   3  525.04   13.30
   2  -4  -2  705.81   15.84
  -2   4   2  685.95   15.71
  -2   4   1  260.66    9.96
   2  -4  -1  261.69   11.18
   2  -4  -1  262.22    9.76
  -2   4   0  159.63    8.12
   2  -4   0  148.62    8.42
   2  -4   0  146.01    7.64
   2  -4   1   90.80    6.25
   2  -4   1   96.87    6.78
  -2   4  -1   94.52    6.46
   2  -4   2   -0.09    0.86
  -2   4  -2    1.81    1.09
   2  -4   2   -0.99    1.05
   2  -4   3  191.16    5.45
   2  -4   3  197.99    9.31
   2  -4   3  183.13    9.35
  -2  -4  -4  831.85   10.48
   2  -4   4  827.41   20.52
   2  -4   5   12.76    2.97
  -2  -4  -5   11.18    0.96
  -2  -4  -6  149.63    8.36
   2  -4   6  145.19    9.39
  -2  -4  -7    1.37    1.07
   2  -4   7    1.75    1.15
   2  -4   8   35.07    5.06
   2  -4   9   67.72    7.02
   2  -4  10  160.37   11.20
   2  -4  11   15.65    3.85
   2  -4  12   55.41    6.92
   2  -4  13   74.06    8.29
   2  -4  14   15.15    3.75
   2  -4  15   -3.66    2.53
   2  -4  16    5.10    2.11
   2  -4  17    6.86    2.98
   2  -4  18   35.72    6.63
   2  -4  19    0.71    2.14
   2  -4  20    5.19    3.19
  -2   5  22   30.35    6.02
  -2   5  21   22.70    5.23
  -2   5  20    5.72    2.99
  -2  -5  20    1.73    2.70
  -2   5  19   -3.27    2.31
  -2  -5  19    1.82    2.54
  -2   5  18    3.10    2.52
  -2  -5  18    2.77    2.04
  -2   5  17   35.47    6.16
  -2  -5  17   31.39    6.01
  -2  -5  16    6.29    3.29
  -2   5  16    3.59    2.36
  -2   5  15   25.12    5.08
  -2  -5  15   27.50    5.55
  -2  -5  14   29.91    5.63
  -2   5  14   25.12    5.13
  -2  -5  13   97.26    9.39
  -2   5  13   91.88    8.92
  -2  -5  12  142.26   11.04
  -2   5  12  135.75   10.74
  -2   5  11   48.89    6.33
  -2  -5  11   48.30    6.47
  -2   5  11   41.83    3.26
  -2   5  10   23.28    4.26
  -2  -5  10   20.57    3.89
  -2   5  10   25.09    2.59
  -2  -5   9   19.28    2.53
  -2  -5   9   18.98    3.73
  -2   5   9   18.25    2.31
  -2   5   9   20.69    3.98
  -2  -5   8   59.98    4.45
  -2  -5   8   72.47    7.04
  -2   5   8   61.05    6.60
  -2   5   8   58.29    4.15
  -2  -5   7   84.83    5.34
  -2   5   7   83.58    5.14
  -2  -5   6    0.25    0.60
  -2   5   6    0.52    0.56
  -2   5   5    9.26    1.70
   2  -5  -5    8.84    1.94
  -2   5   4    0.14    0.55
   2  -5  -4    0.51    0.77
   2  -5  -3    3.93    1.16
  -2   5   3    6.90    1.73
  -2   5   2  305.43   11.46
   2  -5  -2  298.28   11.17
  -2   5   1   16.84    2.85
   2  -5  -1   18.60    2.95
   2  -5   0   65.42    5.57
   2  -5   1    0.15    1.33
  -2  -5  -1    2.97    1.27
  -2  -5  -2  105.47    5.10
   2  -5   2  116.81    7.78
  -2  -5  -3  300.03    7.83
   2  -5   3  297.70    7.69
   2  -5   3  286.89   12.62
  -2  -5  -4   14.22    1.48
   2  -5   4   17.35    3.50
   2  -5   4   14.39    1.41
   2  -5   5   57.54    5.98
   2  -5   6   -0.40    0.96
   2  -5   7   24.36    4.16
   2  -5   8   89.08    8.42
   2  -5   9   33.69    5.35
   2  -5  10    4.58    2.02
   2  -5  11    6.23    2.57
   2  -5  12   20.35    4.68
   2  -5  13   54.13    7.49
   2  -5  14   41.77    6.66
   2  -5  15    2.29    1.73
   2  -5  16    6.72    2.50
   2  -5  17   22.57    5.49
   2  -5  18    4.66    2.57
   2  -5  19   -1.48    2.64
  -2  -6  19    2.45    2.50
  -2  -6  18    5.26    2.92
  -2  -6  17    6.00    3.77
  -2  -6  16   11.92    3.94
  -2  -6  15    6.44    2.93
  -2  -6  14   21.56    4.91
  -2  -6  13   -0.72    1.88
  -2  -6  12   59.67    7.53
  -2  -6  11   14.49    3.83
  -2  -6  10   79.17    8.34
  -2  -6   9  467.87   19.27
  -2  -6   9  476.40   12.71
  -2   6   8   79.54    5.13
  -2  -6   8   88.22    8.12
  -2  -6   8   73.28    5.17
  -2  -6   7    0.29    0.60
  -2   6   7    0.81    1.07
  -2  -6   7    0.19    1.51
  -2   6   6    6.98    1.83
  -2  -6   6    2.72    1.34
   2  -6  -6    6.59    1.66
  -2  -6   5   13.30    2.86
   2  -6  -5   14.96    2.57
  -2   6   5   11.33    2.04
  -2  -6   4   -0.15    0.94
   2  -6  -4    1.55    1.63
  -2   6   4    1.14    0.98
  -2   6   3  103.86    7.00
  -2  -6   3  117.81    7.92
   2  -6  -3  117.04    7.35
   2  -6  -2    0.37    1.18
  -2  -6   2    1.86    1.27
  -2  -6   1  198.12    9.35
   2  -6  -1  186.13    9.73
  -2  -6   0   27.14    3.30
   2  -6   0   27.18    3.94
  -2  -6  -1   55.45    4.49
   2  -6   1   58.91    5.91
  -2  -6  -2  198.48    7.64
   2  -6   2  202.08   10.97
   2  -6   3    8.11    2.52
  -2  -6  -3   10.35    1.64
  -2  -6  -4   87.34    3.93
   2  -6   4   90.24    4.05
   2  -6   4   84.27    7.48
   2  -6   5   40.98    5.49
  -2  -6  -5   29.12    1.57
   2  -6   6   17.64    3.80
   2  -6   7   -1.72    1.75
   2  -6   8   33.49    5.41
   2  -6   9   15.54    3.70
   2  -6  10    3.79    1.73
   2  -6  11   53.59    7.38
   2  -6  12   17.44    4.87
   2  -6  13   -5.73    2.84
   2  -6  14   -1.13    1.91
   2  -6  15   -0.75    2.01
   2  -6  16    0.34    1.91
   2  -6  17   -0.22    2.17
  -2  -7  17    2.78    3.40
  -2  -7  16    2.97    2.54
  -2  -7  15    9.94    4.31
  -2  -7  14   11.41    4.04
  -2  -7  13   22.47    5.06
  -2  -7  12    3.95    2.21
  -2  -7  11   -1.24    1.32
  -2  -7  10   14.08    3.74
  -2  -7   9    5.97    2.54
  -2  -7   8    0.49    0.64
  -2  -7   8    3.47    2.13
  -2  -7   7   13.40    2.49
  -2  -7   7   11.57    3.24
  -2  -7   6    0.24    1.28
   2  -7  -6    1.52    0.99
  -2  -7   5   78.57    7.33
   2  -7  -5   74.86    5.94
  -2  -7   4    5.19    2.18
   2  -7  -4    2.19    1.21
   2  -7  -3    3.37    1.66
  -2  -7   3    2.75    1.33
  -2  -7   2    1.78    1.19
   2  -7  -2    2.09    1.36
  -2  -7   1    0.90    0.88
   2  -7  -1    2.11    1.94
  -2  -7   0   96.35    6.68
   2  -7   0   94.15    7.60
   2  -7   1   79.31    7.37
  -2  -7  -1   75.17    5.63
  -2  -7  -2    5.45    1.41
   2  -7   2    7.14    2.43
   2  -7   3   11.87    3.32
  -2  -7  -3   10.35    1.85
   2  -7   4   13.24    3.35
   2  -7   5    3.18    1.87
   2  -7   6   10.30    3.17
   2  -7   7    8.61    2.70
   2  -7   8    1.16    1.96
   2  -7   9   11.81    3.36
   2  -7  10    8.10    3.41
   2  -7  11    2.83    2.66
   2  -7  12   36.41    6.49
   2  -7  13    2.05    1.98
   2  -7  14   16.19    5.12
   2  -7  15    2.23    2.22
  -2  -8  14    4.53    2.26
  -2  -8  13    1.31    2.11
  -2  -8  12    1.46    2.50
  -2  -8  11   86.11    9.76
  -2  -8  10   11.94    3.81
  -2  -8   9    0.36    1.69
  -2  -8   8   16.35    4.16
  -2  -8   7   43.52    6.14
  -2  -8   6    3.09    1.78
   2  -8  -5   15.65    2.86
  -2  -8   5   16.61    3.50
  -2  -8   4    4.43    2.11
   2  -8  -4    4.57    2.11
  -2  -8   3   28.96    4.44
   2  -8  -3   29.67    4.38
  -2  -8   2    0.88    1.44
   2  -8  -2    2.61    1.73
  -2  -8   1   11.70    2.82
   2  -8  -1   10.74    2.69
   2  -8   0    2.59    1.98
  -2  -8   0    2.24    1.22
  -2  -8  -1   11.07    2.37
   2  -8   1    4.74    2.13
   2  -8   2    1.49    1.63
   2  -8   3   13.33    3.51
   2  -8   4   21.12    4.37
   2  -8   5   -0.22    1.34
   2  -8   6   11.88    3.40
   2  -8   7   32.40    5.71
   2  -8   8    1.48    2.92
   2  -8   9    1.91    2.16
   2  -8  10   19.71    5.00
   2  -8  11    6.76    2.06
   2  -8  12    4.03    2.38
  -2  -9  12    3.66    2.93
  -2  -9  11   13.54    4.12
  -2  -9  10    2.84    1.87
  -2  -9   9   -0.32    1.59
  -2  -9   8    4.62    3.19
  -2  -9   7   77.84    8.87
  -2  -9   6    8.97    3.25
  -2  -9   5   -1.05    1.34
  -2  -9   4    2.47    1.29
  -2  -9   3   30.51    5.12
   2  -9  -1   19.25    4.03
   2  -9   0    1.60    1.15
   2  -9   1    3.94    2.01
   2  -9   2    4.25    2.59
   2  -9   3    6.53    2.68
   2  -9   4   41.02    6.42
   2  -9   5    2.90    2.35
   2  -9   6    0.62    2.05
   2  -9   7   -0.65    2.00
   2  -9   8   -2.10    3.17
   2  -9   9    1.91    2.69
   2  -9  10   10.71    4.15
  -2 -10  10    5.38    3.22
  -2 -10   9    8.79    3.58
  -2 -10   8    5.54    2.98
  -2 -10   7    1.10    2.00
   2 -10   2   -2.27    2.44
   2 -10   3    3.90    2.30
   2 -10   4    3.36    2.93
   2 -10   5   31.27    5.93
   2 -10   6    6.54    2.80
   2 -10   7    7.69    3.00
  -3   0  24    0.20    2.06
  -3   0  24    0.71    2.18
  -3   0  23   -2.04    2.17
  -3   0  23   -0.44    1.17
  -3   0  22    0.45    1.14
  -3   0  22    1.22    1.65
  -3   0  21   -1.98    1.86
  -3   0  20    1.14    1.67
  -3   0  19    1.78    1.52
  -3   0  18   67.40    7.55
  -3   0  17   -0.74    1.90
  -3   0  16    5.46    2.48
  -3   0  15   -1.88    1.54
  -3   0  14   54.86    6.16
  -3   0  13    0.12    0.88
  -3   0  12  103.42    7.99
  -3   0  11    0.33    1.21
  -3   0  10   92.40    7.16
   3   0  -9    0.63    0.97
  -3   0   9   -0.09    0.90
  -3   0   8  502.80   15.43
   3   0  -8  539.70   15.06
  -3   0   7    0.56    0.84
   3   0  -7   -1.00    1.07
   3   0  -6  352.19   11.26
  -3   0   6  330.80   11.44
   3   0  -5    2.27    1.26
  -3   0   5    1.52    1.37
  -3   0   4 1807.37   24.21
   3   0  -4 1783.00   23.81
   3   0  -3    0.69    0.83
  -3   0   3    1.52    1.14
  -3   0   3    0.82    0.94
  -3   0   2  368.41    9.93
  -3   0   2  372.69   10.62
   3   0  -2  363.92   10.49
  -3   0   1    1.75    1.01
  -3   0   1   -0.92    1.13
  -3   0   1    0.00    0.66
  -3   0   0  728.97   14.62
  -3   0   0  698.93   12.07
  -3   0   0  706.49   14.66
  -3   0  -1    0.58    0.48
   3   0   1    1.43    1.23
  -3   0  -1   -0.69    0.75
   3   0   2  623.44   14.24
  -3   0  -2  663.06   14.27
  -3   0  -2  647.88    9.49
   3   0   3    0.28    0.76
  -3   0  -3    0.51    0.43
  -3   0  -3    0.45    0.66
  -3   0  -4   11.78    1.97
   3   0   4   14.02    2.28
  -3   0  -5    0.25    0.64
   3   0   5   -1.25    0.78
  -3   0  -6   15.97    2.65
   3   0   6   17.00    2.61
   3   0   7    0.09    0.96
  -3   0  -7    0.58    0.90
   3   0   8  122.83    7.37
  -3   0  -8  119.41    7.31
   3   0   9    0.09    1.18
   3   0  10  267.51   11.80
   3   0  11   -0.84    1.39
   3   0  12   39.81    4.95
   3   0  13    0.49    1.05
   3   0  14   54.30    6.13
   3   0  15    0.02    1.49
   3   0  16   82.60    8.02
   3   0  17   -0.70    1.09
   3   0  18   -1.49    1.82
   3   0  19   -0.84    1.37
  -3  -1  25    5.82    3.81
  -3  -1  24    5.00    2.63
  -3   1  24    8.69    3.30
  -3  -1  24    9.00    3.52
  -3  -1  23    2.77    1.98
  -3  -1  23   -1.82    2.67
  -3   1  23    0.63    1.29
  -3   1  23    2.24    1.74
  -3  -1  22   12.83    4.05
  -3   1  22   20.64    4.90
  -3   1  22   21.55    4.47
  -3  -1  22   16.73    4.39
  -3  -1  21   16.80    4.29
  -3   1  21   17.90    4.50
  -3  -1  21   13.25    4.02
  -3   1  20   11.81    3.60
  -3  -1  20    8.59    3.06
  -3   1  19  175.48   12.69
  -3  -1  19  200.75   13.66
  -3  -1  18   52.41    6.82
  -3   1  18   44.98    6.35
  -3   1  17  218.46   13.30
  -3  -1  17  216.63   13.55
  -3   1  16  192.46   12.12
  -3  -1  16  185.40   12.16
  -3  -1  15    3.62    1.98
  -3   1  15    5.78    2.27
  -3  -1  14  100.67    8.33
  -3   1  14  107.17    8.58
  -3   1  13    3.43    1.88
  -3   1  12    3.56    1.70
  -3   1  11    6.22    2.17
   3   1 -10   48.93    4.64
  -3   1  10   57.57    5.67
  -3   1   9  510.97   16.19
   3   1  -9  576.30   15.45
  -3   1   8  145.63    8.38
   3   1  -8  142.66    7.48
   3   1  -7  711.16   16.02
  -3   1   7  658.43   17.16
   3   1  -6  204.54    8.40
  -3  -1   6  178.70    8.06
   3  -1  -6  193.66    8.72
  -3   1   6  194.74    8.90
   3   1  -5    7.03    1.65
   3  -1  -5    7.65    1.85
  -3  -1   5    5.09    1.58
  -3   1   5    7.28    1.89
   3  -1  -5    8.12    2.03
  -3   1   4 1211.36   20.50
  -3  -1   4 1182.67   19.86
   3  -1  -4 1203.22   19.96
   3  -1  -4 1204.42   20.77
  -3   1   4 1198.28   20.06
  -3  -1   3  121.39    6.25
   3  -1  -3  121.05    6.10
   3  -1  -3  113.47    6.09
  -3   1   3  115.21    6.13
  -3   1   3  119.35    6.29
  -3  -1   2  563.05   13.54
  -3   1   2  603.27   13.35
  -3   1   2  582.28   12.81
   3  -1  -2  586.29   13.01
   3  -1  -2  586.57   13.26
  -3   1   2  572.75   13.72
  -3   1   1  928.33   17.51
  -3   1   1  927.36   16.20
   3  -1  -1  862.22   15.75
  -3   1   1  901.30   15.23
   3  -1  -1  888.44   17.30
   3  -1  -1  889.34   15.58
   3  -1   0   80.50    5.34
  -3   1   0   92.77    4.99
   3  -1   0   91.69    4.67
  -3  -1   0   95.57    5.31
  -3   1   0   95.93    4.69
  -3   1   0  101.58    5.86
  -3   1  -1    5.79    1.27
  -3  -1  -1    3.90    1.19
   3  -1   1    2.54    1.28
  -3   1  -1    4.80    1.21
  -3   1  -1    5.36    1.31
   3  -1   1    6.09    1.35
   3  -1   2    2.82    0.90
  -3   1  -2    0.77    0.55
  -3   1  -2    0.18    0.70
  -3  -1  -2    2.76    1.11
   3  -1   2   -0.21    0.87
  -3   1  -2    0.95    0.87
  -3  -1  -3  743.81   14.61
   3   1   3  715.74   14.57
  -3   1  -3  697.38   10.00
   3  -1   3  730.60   16.86
   3  -1   3  720.74   10.22
  -3   1  -3  810.13   17.10
   3  -1   4  433.99   13.30
   3   1   4  428.88   11.41
  -3  -1  -4  451.00   11.54
   3  -1   4  428.03    7.11
  -3   1  -4  445.08   13.22
  -3  -1  -5    3.45    1.18
   3  -1   5    1.68    1.29
   3   1   5    1.98    1.00
   3  -1   5    0.70    0.34
  -3   1  -5    0.20    0.63
   3   1   6  146.97    7.01
  -3   1  -6  153.76    8.16
  -3  -1  -6  135.26    3.20
   3  -1   6  142.66    8.02
  -3  -1  -6  140.45    6.73
   3  -1   7    3.76    1.54
  -3  -1  -7    4.11    1.16
   3   1   7    4.59    1.46
  -3  -1  -8   15.17    2.40
   3   1   8   14.58    2.43
   3  -1   8   17.01    3.08
   3  -1   9   -0.83    1.52
   3   1   9    0.46    0.68
  -3  -1  -9   -0.78    0.94
   3   1  10  416.52   13.53
  -3  -1 -10  421.76   13.20
   3  -1  10  424.11   15.80
   3  -1  11   19.76    3.65
  -3  -1 -11   12.91    2.62
   3   1  11   15.91    2.80
   3   1  12  198.67    9.81
   3  -1  12  186.23   11.00
   3   1  13   84.05    6.59
   3  -1  13   94.16    8.10
   3   1  14   25.79    3.92
   3  -1  14   29.97    4.67
   3  -1  15    7.37    2.90
   3   1  15    6.68    2.07
   3  -1  16   33.95    5.19
   3   1  16   32.58    4.56
   3  -1  17    1.75    1.73
   3   1  17    1.60    1.37
   3   1  18   26.78    4.47
   3  -1  18   29.12    5.19
   3  -1  19    0.58    1.41
   3  -1  20    1.99    1.38
   3  -1  21    3.14    2.38
  -3   2  24   -0.84    1.95
  -3  -2  24    1.28    2.32
  -3  -2  24    0.73    2.20
  -3   2  23    3.77    2.65
  -3  -2  23    2.30    1.86
  -3  -2  23    3.57    1.56
  -3   2  22    2.92    2.35
  -3  -2  22    2.55    2.26
  -3  -2  22    4.02    3.27
  -3   2  21   31.07    5.78
  -3  -2  21   32.81    5.87
  -3  -2  21   34.20    6.24
  -3  -2  20   39.47    6.61
  -3  -2  20   42.99    7.00
  -3   2  20   37.88    6.19
  -3  -2  19   23.24    4.79
  -3   2  19   32.36    5.53
  -3  -2  18   -2.30    1.85
  -3   2  18   -1.83    1.12
  -3   2  17   38.12    5.91
  -3   2  16   14.85    3.83
  -3   2  15  290.06   14.90
  -3   2  14    9.09    2.81
  -3   2  13   63.00    6.60
  -3   2  12   12.07    3.05
   3   2 -11  158.74    8.31
  -3   2  11  144.66    9.43
   3   2 -10   78.38    5.68
  -3   2  10   68.27    6.33
   3   2  -9   42.26    4.07
  -3   2   9   50.82    5.39
   3   2  -8   51.41    4.50
  -3   2   8   49.47    5.15
  -3  -2   7   61.88    4.88
   3  -2  -7   63.65    5.69
  -3   2   7   58.33    5.41
  -3   2   6   13.91    2.40
   3  -2  -6   17.41    3.00
  -3  -2   6   15.70    2.54
  -3   2   6   11.09    2.24
  -3   2   5  736.40   16.27
  -3  -2   5  737.47   16.12
   3  -2  -5  745.47   18.11
  -3   2   5  773.52   18.26
   3  -2  -4   35.65    3.82
  -3  -2   4   35.25    3.63
  -3   2   4   31.87    3.67
  -3   2   4   32.28    3.41
   3  -2  -3   89.06    5.81
   3  -2  -3   89.24    5.55
  -3   2   3   93.27    5.96
  -3   2   3   88.58    5.57
   3  -2  -2 1438.97   21.16
   3  -2  -2 1442.84   22.75
  -3   2   2 1457.06   22.40
   3  -2  -2 1442.38   22.48
  -3   2   2 1415.79   22.54
  -3   2   1   95.68    5.86
   3  -2  -1   94.75    5.96
   3  -2  -1   85.91    4.96
  -3   2   1   93.14    5.50
   3  -2  -1   94.41    5.59
  -3   2   0  330.43    9.97
   3  -2   0  350.09    9.68
   3  -2   0  340.15   11.44
   3  -2   0  350.37   10.29
  -3   2   0  338.02   11.35
   3  -2   1  362.07    9.69
   3  -2   1  386.03   12.40
  -3   2  -1  373.42    9.77
   3  -2   1  351.86    9.97
  -3   2  -1  383.26   10.33
  -3   2  -1  358.57   11.74
  -3   2  -2  128.36    7.21
  -3   2  -2  133.18    5.73
  -3  -2  -2  140.70    6.19
   3  -2   2  133.52    5.97
   3  -2   2  123.36    7.28
  -3   2  -3   81.03    4.35
   3  -2   3   73.51    4.29
  -3  -2  -3   74.19    4.41
   3  -2   3   70.98    5.60
  -3   2  -3   74.45    5.74
   3  -2   4  442.62   10.15
  -3   2  -4  478.01   10.48
  -3  -2  -4  465.00   10.94
   3  -2   4  457.07   14.48
  -3   2  -4  467.75   14.52
   3  -2   5    5.90    1.13
  -3   2  -5    6.34    1.31
   3  -2   5    9.65    2.25
  -3  -2  -5    3.31    1.12
  -3   2  -6  129.24    5.62
   3  -2   6  124.70    8.05
   3  -2   6  132.51    5.08
  -3  -2  -6  137.89    5.41
  -3  -2  -6  125.53    5.78
   3   2   7  112.71    5.78
   3  -2   7  111.29    4.51
  -3  -2  -7  119.31    4.88
   3  -2   7  114.03    7.92
  -3  -2  -7  115.36    5.68
   3  -2   8   16.51    3.35
   3  -2   8   11.83    1.46
  -3  -2  -8   12.99    2.01
   3   2   8   13.42    2.04
  -3  -2  -8   15.80    1.82
   3  -2   9   -1.08    1.04
   3  -2   9    0.47    0.42
   3   2   9   -0.09    0.75
  -3  -2  -9   -0.20    0.51
  -3  -2  -9   -0.29    0.55
   3  -2  10   13.30    2.94
  -3  -2 -10   17.53    2.40
   3  -2  10   18.83    1.79
   3   2  10   14.61    2.33
  -3  -2 -10   15.83    1.75
   3  -2  11   14.93    3.36
  -3  -2 -11   16.88    2.58
  -3  -2 -11   16.82    1.83
   3   2  11   14.77    2.40
   3  -2  11   17.51    1.66
   3   2  12  146.12    7.76
   3  -2  12  135.36    4.36
   3  -2  12  138.89    4.57
   3  -2  12  149.74   10.40
   3  -2  13   -0.53    1.01
   3   2  13   -0.07    1.26
   3  -2  13    0.92    0.39
   3  -2  14   11.46    3.24
   3   2  14   13.88    2.66
   3   2  15   86.42    6.62
   3  -2  15   78.28    8.28
   3  -2  16    2.96    2.42
   3  -2  17   -1.62    2.54
   3  -2  18    0.47    1.54
   3  -2  19    3.04    2.08
   3  -2  20    6.07    2.95
   3  -2  21    2.36    2.15
   3  -2  22    2.32    2.49
  -3   3  24    1.70    2.12
  -3  -3  24    1.48    2.10
  -3   3  23   36.57    6.50
  -3  -3  23   27.81    6.22
  -3  -3  23   26.79    5.78
  -3  -3  22    0.42    1.64
  -3   3  22    0.49    1.76
  -3  -3  22    0.42    2.04
  -3  -3  21   21.55    4.97
  -3   3  21   17.35    4.65
  -3  -3  21   27.69    5.97
  -3   3  20   23.07    4.93
  -3  -3  20   22.36    4.93
  -3   3  19    3.73    2.61
  -3  -3  19    0.21    1.69
  -3   3  18    8.38    2.75
  -3   3  17   21.57    4.32
  -3   3  16   33.75    5.60
  -3   3  15   85.77    8.48
  -3   3  14   68.99    7.40
  -3   3  13    6.27    2.17
  -3   3  12   29.86    4.69
  -3   3  11   82.51    7.49
  -3   3  10  232.56    9.73
  -3   3  10  223.47   11.97
  -3   3   9    5.09    2.14
  -3   3   9    6.99    1.76
  -3   3   8  123.01    6.92
  -3   3   8  133.47    8.88
  -3  -3   8  132.19    7.25
  -3  -3   7   33.02    3.55
  -3   3   7   33.48    4.42
  -3   3   7   29.91    3.38
  -3   3   6    1.13    1.60
  -3  -3   6    0.89    0.75
  -3   3   6    1.20    0.84
  -3  -3   5  191.31    8.61
  -3   3   5  198.72    9.95
  -3   3   5  204.14    8.77
  -3   3   4  253.79    9.83
  -3   3   4  269.12   11.36
   3  -3  -4  274.28   10.28
   3  -3  -4  260.45   11.22
   3  -3  -3  252.40    9.98
  -3   3   3  259.18   10.87
   3  -3  -3  245.06   10.61
  -3   3   3  253.40    9.80
  -3   3   2    2.98    1.66
   3  -3  -2    3.27    1.61
  -3   3   2    0.72    0.65
   3  -3  -2    1.51    1.18
  -3   3   1    6.25    1.85
  -3   3   1    4.52    1.52
   3  -3  -1    1.16    0.94
   3  -3  -1    4.25    1.34
   3  -3  -1    4.97    1.68
   3  -3   0    3.34    1.37
  -3   3   0    4.72    1.34
  -3   3   0    5.20    1.68
   3  -3   0    5.70    1.31
   3  -3   0    5.16    1.87
   3  -3   1  427.54   10.53
  -3   3  -1  417.07   13.66
   3  -3   1  398.03   12.24
   3  -3   1  411.41   13.77
   3  -3   2    1.83    1.11
   3  -3   2    1.51    0.53
   3  -3   2    1.27    1.52
   3  -3   3   97.10    6.94
  -3  -3  -3  104.10    5.10
   3  -3   3   94.22    5.71
   3  -3   4    9.08    1.84
   3  -3   4   15.01    3.18
  -3  -3  -4   10.25    1.59
   3  -3   5  521.64   13.11
   3  -3   5  523.20   17.21
  -3  -3  -5  547.13   10.83
  -3   3  -6   93.15    4.15
   3  -3   6   97.17    5.67
  -3  -3  -6   87.20    5.38
   3  -3   6   88.68    7.30
  -3  -3  -6   91.21    4.41
   3  -3   7   -0.17    0.99
   3  -3   7    0.82    0.77
  -3  -3  -7   -0.10    0.98
  -3  -3  -7   -0.40    0.60
  -3   3  -7    0.14    0.49
  -3  -3  -8    4.16    1.23
   3  -3   8    5.58    2.34
  -3  -3  -8    3.62    0.87
   3  -3   8    3.52    1.19
  -3   3  -8    3.98    0.98
  -3  -3  -9   21.80    2.25
   3  -3   9   27.25    4.39
  -3   3  -9   22.15    2.08
  -3  -3  -9   24.91    2.86
   3  -3   9   22.04    2.66
  -3  -3 -10    4.49    1.06
   3  -3  10   10.53    2.98
   3  -3  10    3.82    0.99
  -3   3 -10    7.02    1.20
  -3  -3 -10    3.95    1.19
   3  -3  11    3.66    0.98
   3  -3  11    4.14    2.12
  -3   3 -11    3.19    0.92
  -3  -3 -11    2.67    1.11
   3  -3  12    7.47    2.66
   3   3  12    5.32    1.38
   3  -3  13   10.77    3.37
   3   3  13   10.63    1.92
   3  -3  14   89.68    9.18
   3  -3  15  138.92   11.58
   3  -3  16   38.64    6.17
   3  -3  17    6.64    3.55
   3  -3  18   18.74    4.55
   3  -3  19    0.36    1.42
   3  -3  20    3.85    2.05
   3  -3  21    3.61    3.15
  -3   4  24    1.14    2.56
  -3  -4  24    8.46    3.53
  -3   4  23   23.20    5.60
  -3  -4  23   19.05    5.14
  -3   4  22   42.02    7.39
  -3  -4  22   44.66    8.07
  -3   4  21   10.29    3.85
  -3  -4  21    6.16    3.48
  -3   4  20    5.96    2.82
  -3  -4  20    4.07    2.50
  -3   4  19    7.04    3.29
  -3  -4  19    4.43    2.73
  -3   4  18    2.38    1.96
  -3  -4  18    5.14    4.06
  -3   4  17    1.08    1.65
  -3  -4  17    3.86    2.69
  -3   4  16    6.16    2.70
  -3   4  15   19.32    4.29
  -3   4  14   29.49    5.30
  -3   4  13  171.79   11.98
  -3   4  13  170.07    8.63
  -3   4  12  104.54    9.18
  -3   4  12  103.07    6.61
  -3   4  11   -0.32    1.30
  -3   4  11    0.95    0.83
  -3   4  10    2.25    1.73
  -3   4  10    1.95    1.18
  -3  -4   9   32.81    3.75
  -3   4   9   41.05    5.48
  -3   4   9   34.02    3.69
  -3  -4   8   78.27    5.75
  -3   4   8   82.46    7.56
  -3   4   8   77.06    5.58
  -3  -4   7  135.28    7.47
  -3   4   7  129.43    7.14
  -3   4   7  142.42    9.67
  -3  -4   6  152.92    8.04
  -3   4   6  180.77   10.62
  -3   4   6  155.85    7.92
  -3   4   5    1.05    1.88
  -3   4   5   -0.17    0.80
  -3   4   4    9.39    2.01
  -3   4   4    8.64    2.60
   3  -4  -4   10.48    2.27
  -3   4   3   15.69    2.64
  -3   4   3   12.69    2.83
   3  -4  -3   19.22    2.94
  -3   4   2   60.61    5.24
   3  -4  -2   68.03    5.56
   3  -4  -1  178.07    9.18
  -3   4   1  163.41    8.79
   3  -4   0  216.50    8.47
   3  -4   0  220.48   10.52
   3  -4   1    5.23    1.33
   3  -4   1    1.15    0.78
   3  -4   1    4.70    1.68
   3  -4   2    4.91    1.71
   3  -4   2    3.95    1.69
   3  -4   2    3.86    1.07
   3  -4   3   74.81    4.14
   3  -4   3   74.64    5.93
   3  -4   3   75.94    6.76
  -3  -4  -4   92.25    4.52
   3  -4   4   89.53    6.47
   3  -4   4   92.01    7.49
  -3  -4  -5  305.35    7.69
   3  -4   5  302.25   11.80
   3  -4   5  298.52   13.73
   3  -4   6  185.51    9.19
  -3  -4  -6  175.43    8.92
  -3  -4  -6  173.36    5.32
   3  -4   6  185.16   10.99
  -3  -4  -7   60.07    5.30
   3  -4   7   61.89    5.29
   3  -4   7   69.64    6.96
  -3  -4  -7   58.47    2.90
  -3  -4  -8   60.73    2.79
  -3  -4  -8   67.11    5.60
   3  -4   8   67.45    5.44
   3  -4   8   70.42    7.25
  -3  -4  -9   25.71    3.45
   3  -4   9   21.93    4.17
   3  -4   9   22.58    3.17
  -3  -4 -10   -0.99    0.82
   3  -4  10   -0.01    1.06
   3  -4  11   20.46    4.30
   3  -4  12   80.99    8.63
   3  -4  13    2.56    2.18
   3  -4  14    7.29    2.97
   3  -4  15   19.91    4.79
   3  -4  16   22.20    4.96
   3  -4  17   18.85    4.86
   3  -4  18    3.24    2.31
   3  -4  19   -3.63    2.89
  -3   5  23    2.86    2.69
  -3   5  22   -1.87    1.87
  -3   5  21   -2.28    2.55
  -3   5  20   -2.20    1.18
  -3  -5  20    3.07    2.19
  -3   5  19    2.42    2.54
  -3  -5  19    0.09    1.75
  -3   5  18   -0.29    1.58
  -3  -5  18    0.32    1.67
  -3   5  17   13.39    3.91
  -3  -5  17   22.81    5.19
  -3   5  16    0.99    1.33
  -3  -5  16    4.87    2.64
  -3   5  15    0.42    1.48
  -3  -5  15    3.94    2.64
  -3   5  14    2.70    1.90
  -3   5  13   38.28    5.94
  -3   5  12   16.08    3.95
  -3   5  11    9.43    3.28
  -3   5  11    2.35    1.23
  -3  -5  10   74.66    5.85
  -3   5  10   80.64    8.29
  -3   5  10   75.65    5.58
  -3   5   9    1.96    2.25
  -3  -5   9    0.18    0.71
  -3   5   9   -0.52    0.72
  -3   5   8    2.90    1.12
  -3   5   8    7.82    2.55
  -3  -5   8    3.78    1.49
  -3   5   7   25.39    4.50
  -3  -5   7   21.82    3.14
  -3   5   7   26.89    3.41
  -3   5   6    4.80    1.51
  -3  -5   6    2.86    1.24
  -3   5   6    5.75    2.47
   3  -5  -5   89.70    6.45
  -3   5   5   83.18    6.18
  -3   5   4   45.40    4.65
   3  -5  -4   44.26    4.70
   3  -5  -3   43.53    4.65
   3  -5  -2    3.69    1.47
   3  -5  -1   14.34    2.75
   3  -5   0   30.92    4.23
   3  -5   1    6.92    1.55
   3  -5   1    6.58    2.11
   3  -5   2   62.99    4.20
   3  -5   2   61.99    6.24
   3  -5   3   53.73    3.60
   3  -5   3   56.44    6.10
  -3  -5  -4   17.75    2.03
   3  -5   4   17.98    3.73
   3  -5   5   19.90    4.05
  -3  -5  -5   18.28    1.81
  -3  -5  -6    4.39    0.72
   3  -5   6    4.76    2.26
   3  -5   7   80.34    7.99
   3  -5   8    8.27    2.92
   3  -5   9   25.20    4.80
   3  -5  10    5.03    2.62
   3  -5  11    5.04    2.24
   3  -5  12    9.41    3.40
   3  -5  13    4.06    2.55
   3  -5  14   11.03    3.69
   3  -5  15   -0.01    1.93
   3  -5  16    0.60    1.56
   3  -5  17   38.12    7.06
  -3   6  21   -6.19    3.11
  -3   6  20   -2.38    2.93
  -3   6  19    0.62    1.35
  -3   6  18   -0.72    1.75
  -3  -6  18    1.50    1.85
  -3   6  17   -1.65    1.88
  -3  -6  17   -0.42    2.09
  -3  -6  16    5.77    2.45
  -3   6  16    3.62    2.90
  -3   6  15    1.78    1.61
  -3  -6  15    7.46    3.41
  -3   6  14    5.22    2.70
  -3  -6  14    7.03    3.25
  -3  -6  13    9.91    3.32
  -3   6  13   12.27    3.72
  -3   6  12    6.80    3.11
  -3  -6  12    8.26    3.08
  -3   6  11   31.82    5.70
  -3  -6  11   33.59    5.72
  -3  -6  10    5.02    1.86
  -3  -6  10    9.45    3.33
  -3  -6   9   16.42    2.95
  -3  -6   8   15.80    2.80
  -3   6   8   17.18    2.69
  -3  -6   7    1.82    1.23
  -3   6   7    2.90    1.37
   3  -6  -5    2.94    1.30
   3  -6  -4   -0.76    0.94
   3  -6  -3   30.19    4.12
   3  -6  -2    3.69    1.69
   3  -6  -1   30.13    4.24
   3  -6   0   34.51    4.74
   3  -6   1    5.13    2.34
   3  -6   2   48.39    3.95
   3  -6   2   50.34    6.02
  -3  -6  -3   19.19    2.41
   3  -6   3   14.36    1.96
   3  -6   3   19.62    3.80
  -3  -6  -4   26.25    2.46
   3  -6   4   26.26    4.63
   3  -6   5   -0.09    1.87
  -3  -6  -5    0.77    0.40
   3  -6   6   13.87    3.57
   3  -6   7    4.50    2.04
   3  -6   8    8.19    2.82
   3  -6   9   36.94    5.94
   3  -6  10    9.24    3.35
   3  -6  11    2.58    2.40
   3  -6  12    5.60    2.57
   3  -6  13   -1.71    1.61
   3  -6  14   10.92    4.15
   3  -6  15    0.69    1.93
  -3  -7  16    7.10    3.23
  -3  -7  15    3.21    2.68
  -3  -7  14   10.50    3.58
  -3  -7  13    0.41    1.33
  -3  -7  12   52.78    7.58
  -3  -7  11    4.12    2.25
  -3  -7  10   -1.39    2.31
  -3  -7   9   16.94    4.04
  -3  -7   9   19.12    3.08
  -3  -7   8    4.32    1.88
  -3  -7   8    0.33    1.32
  -3  -7   7   -1.02    1.20
  -3  -7   7    1.51    1.61
  -3  -7   6   -0.34    1.27
   3  -7  -6   -0.04    1.19
   3  -7  -5   23.53    3.83
  -3  -7   5   27.27    4.47
   3  -7  -4   -0.03    1.25
  -3  -7   4    1.17    0.91
   3  -7  -3   11.52    2.69
  -3  -7   3   11.94    2.91
  -3  -7   2   26.16    3.87
   3  -7  -2   19.57    3.54
   3  -7  -1    6.89    2.47
  -3  -7   1    3.56    1.48
  -3  -7   0    4.80    1.56
   3  -7   0    6.01    2.28
  -3  -7  -1   36.64    4.09
   3  -7   1   38.82    5.49
  -3  -7  -2    1.07    0.85
   3  -7   2    1.20    1.03
   3  -7   3   -0.67    1.51
   3  -7   4    0.91    1.52
   3  -7   5    5.72    2.48
   3  -7   6   -0.50    1.66
   3  -7   7   14.26    3.97
   3  -7   8    1.56    2.31
   3  -7   9    2.84    2.16
   3  -7  10   14.12    4.23
   3  -7  11   -4.07    2.59
   3  -7  12    5.63    3.06
   3  -7  13   -1.47    2.62
  -3  -8  14    0.66    1.69
  -3  -8  13    2.34    2.44
  -3  -8  12    9.33    3.59
  -3  -8  11    3.92    2.06
  -3  -8  10   -0.83    2.04
  -3  -8   9    7.83    2.93
  -3  -8   8   19.26    4.29
  -3  -8   7    5.05    2.45
  -3  -8   7    3.14    1.94
  -3  -8   6   -1.40    1.84
   3  -8  -5   19.80    3.80
  -3  -8   5   17.86    4.16
  -3  -8   4    0.53    1.18
   3  -8  -4    2.89    1.62
  -3  -8   3   -0.15    1.07
   3  -8  -3    1.48    1.57
   3  -8  -2    6.20    2.13
  -3  -8   2    8.77    2.44
   3  -8  -1   -1.94    1.33
  -3  -8   1    0.00    0.91
  -3  -8   0    1.67    1.52
   3  -8   0    1.58    1.91
   3  -8   1    8.43    2.66
   3  -8   2    1.47    1.81
   3  -8   3   10.49    3.42
   3  -8   4   23.37    4.94
   3  -8   5    8.89    3.37
   3  -8   6   22.69    5.27
   3  -8   7    1.31    1.40
   3  -8   8    7.14    3.20
   3  -8   9   19.93    5.06
   3  -8  10    2.86    2.26
   3  -8  11   -2.45    2.86
  -3  -9  12   -0.99    2.42
  -3  -9  11    3.54    2.15
  -3  -9  10   11.13    3.78
  -3  -9   9    1.54    2.74
  -3  -9   8   10.41    3.26
  -3  -9   7    1.64    1.80
  -3  -9   6   -0.09    1.51
  -3  -9   5   19.51    4.22
  -3  -9   4   11.67    3.27
   3  -9  -2   32.85    5.33
   3  -9  -1    0.72    1.54
   3  -9   0    2.89    2.00
   3  -9   1    1.70    2.29
   3  -9   2   16.73    4.34
   3  -9   3    1.51    1.41
   3  -9   4   33.16    6.25
   3  -9   5   -0.99    1.99
   3  -9   6   18.47    4.80
   3  -9   7   15.90    4.67
   3  -9   8    4.68    3.07
  -3 -10   9    3.47    2.39
  -3 -10   8    5.19    2.73
   3 -10   2    1.48    2.03
   3 -10   3    7.12    3.37
   3 -10   4   -0.79    1.84
   3 -10   5   -1.14    2.18
  -4   0  25    0.58    1.82
  -4   0  25    5.25    2.96
  -4   0  24    1.32    2.14
  -4   0  24   -0.19    1.25
  -4   0  23    1.17    2.42
  -4   0  22    5.12    2.61
  -4   0  21    2.08    2.03
  -4   0  20   57.58    7.87
  -4   0  19    0.89    1.89
  -4   0  18  159.48   12.25
  -4   0  17    1.38    1.75
  -4   0  16   31.15    5.26
  -4   0  15    0.54    1.52
  -4   0  14   98.86    8.79
  -4   0  13    0.44    1.42
  -4   0  12  504.69   18.72
  -4   0  11    3.31    2.27
  -4   0  10 1586.75   31.52
  -4   0   9    2.00    1.76
  -4   0   8  139.66    8.77
  -4   0   7    1.94    1.66
   4   0  -6  662.15   17.04
  -4   0   6  644.23   17.60
   4   0  -5    0.53    1.02
  -4   0   5    3.05    1.54
  -4   0   5   -0.42    1.46
   4   0  -4  922.93   19.74
  -4   0   4  925.48   19.99
  -4   0   4  935.80   19.73
  -4   0   3    1.49    1.21
  -4   0   3    0.63    0.92
  -4   0   3    0.05    1.00
  -4   0   2   62.01    5.02
  -4   0   2   58.63    4.61
  -4   0   2   56.89    4.86
  -4   0   1    1.20    1.26
  -4   0   1   -1.69    1.26
  -4   0   1    0.04    0.80
  -4   0   0   12.67    2.27
  -4   0   0    8.52    1.89
  -4   0   0   13.93    2.05
  -4   0  -1   -0.78    1.14
  -4   0  -1    0.60    0.53
  -4   0  -1    0.37    0.74
  -4   0  -2  509.08   10.22
   4   0   2  503.92   14.70
  -4   0  -2  520.32   14.77
   4   0   3    0.70    0.98
  -4   0  -3    0.56    1.20
  -4   0  -3    0.57    0.52
  -4   0  -4    1.71    1.02
   4   0   4    2.86    1.61
  -4   0  -4    1.30    0.41
  -4   0  -5   -0.11    0.88
   4   0   5    0.42    0.86
   4   0   6   49.77    5.11
   4   0   7    0.05    0.79
   4   0   8    2.99    1.45
   4   0   9   -0.16    0.97
   4   0  10   79.72    7.04
   4   0  11   -0.96    1.72
   4   0  12   56.38    6.19
   4   0  13   -0.69    1.39
   4   0  14   25.27    4.42
   4   0  15    1.73    1.58
   4   0  16   57.93    6.93
   4   0  17    0.00    1.92
   4   0  18   28.08    5.02
  -4  -1  25    3.88    2.40
  -4  -1  25   -0.08    2.07
  -4   1  25   -0.11    1.78
  -4  -1  24   10.03    3.93
  -4  -1  24   10.30    3.76
  -4   1  24   14.25    4.57
  -4  -1  23    4.34    2.78
  -4   1  23    3.63    2.59
  -4  -1  22   87.81   10.06
  -4   1  22   89.29   10.11
  -4  -1  21    5.72    2.73
  -4   1  21    1.68    1.76
  -4  -1  20    1.81    1.97
  -4   1  20    3.32    2.40
  -4  -1  19    5.67    2.55
  -4   1  19    8.56    3.45
  -4   1  18  110.27   10.31
  -4  -1  18  108.76   10.41
  -4  -1  17   13.67    3.98
  -4   1  17   12.82    3.64
  -4  -1  16   86.38    8.74
  -4   1  16   80.70    8.32
  -4  -1  15   19.80    4.31
  -4   1  15   23.70    4.73
  -4  -1  14   14.69    3.68
  -4   1  14   20.29    3.99
  -4   1  13   20.70    3.94
  -4   1  12   45.05    5.72
  -4   1  11   61.59    6.46
  -4   1  10   20.79    3.67
  -4   1   9    6.02    2.39
  -4   1   8    7.47    2.37
  -4  -1   7  106.79    7.19
  -4   1   7  106.54    7.41
  -4  -1   6    7.19    2.36
  -4   1   6    6.18    2.04
   4  -1  -5   84.53    6.10
  -4  -1   5   71.64    5.76
  -4   1   5   87.18    6.30
  -4   1   5   88.47    6.36
   4  -1  -4   93.61    6.31
  -4  -1   4   81.04    6.04
  -4   1   4   87.19    6.10
  -4   1   4   92.12    6.34
  -4   1   3   64.97    4.95
   4  -1  -3   54.16    4.74
  -4  -1   3   55.43    4.98
  -4   1   3   58.59    5.11
  -4   1   3   56.06    5.00
   4  -1  -2  226.50    9.44
  -4  -1   2  214.65    9.64
  -4   1   2  236.22    9.65
  -4   1   2  228.08    9.93
  -4   1   2  236.04    9.13
  -4  -1   1  603.94   16.05
  -4   1   1  589.36   15.25
  -4   1   1  589.23   13.76
  -4  -1   1  624.16   15.80
  -4   1   1  622.94   16.36
  -4   1   0   93.84    5.88
  -4   1   0   95.48    5.30
   4  -1   0   97.37    6.66
  -4  -1   0  113.88    6.76
  -4   1   0  111.30    7.01
  -4   1  -1  485.27   13.35
  -4  -1  -1  489.64   13.88
  -4   1  -1  496.35   11.39
   4  -1   1  480.60   14.97
  -4   1  -1  509.10   14.98
  -4   1  -2   88.49    5.64
  -4  -1  -2   93.04    5.97
  -4   1  -2   91.13    4.63
   4  -1   2   87.56    6.48
  -4   1  -2   86.25    6.39
  -4   1  -3    1.05    0.69
  -4   1  -3    1.61    1.21
   4  -1   3    0.93    1.35
  -4  -1  -3    1.47    0.55
  -4   1  -4  590.23    9.42
   4  -1   4  585.46   17.30
  -4  -1  -4  606.67   15.41
   4   1   4  557.19   15.47
  -4  -1  -5    0.56    1.01
   4   1   5   -1.53    1.29
   4  -1   5   -1.07    1.06
   4   1   6  104.56    6.84
  -4  -1  -6  101.57    6.49
  -4  -1  -6   95.88    2.70
   4  -1   6  107.00    7.89
  -4  -1  -6  100.87    2.80
   4   1   7    6.34    1.96
  -4  -1  -7    1.72    0.75
   4  -1   7    3.36    1.87
   4   1   8    2.07    1.25
   4  -1   8    2.30    1.71
   4   1   9  203.44   10.19
   4  -1   9  207.71   11.55
   4  -1  10  107.69    8.52
   4   1  10  102.29    7.49
   4   1  11  427.77   15.54
   4  -1  11  413.82   16.99
   4   1  12   80.70    7.10
   4  -1  12   66.64    7.06
   4   1  13    6.45    2.26
   4  -1  13   11.24    3.18
   4  -1  14   68.68    7.66
   4   1  14   66.95    6.69
   4   1  15    5.00    1.98
   4  -1  15    4.31    2.47
   4   1  16   74.43    7.40
   4  -1  16   64.41    7.72
   4  -1  17    7.04    3.15
   4  -1  18   18.99    4.64
   4  -1  19   12.30    3.55
   4  -1  20    5.97    2.47
  -4   2  25    6.22    3.07
  -4  -2  25    0.14    1.40
  -4   2  24    5.39    3.39
  -4  -2  24    0.36    2.56
  -4  -2  24    2.66    2.41
  -4   2  23    1.32    1.64
  -4  -2  23   -0.35    1.63
  -4  -2  23    3.10    2.61
  -4  -2  22    0.19    2.08
  -4   2  22    0.98    1.48
  -4  -2  21   21.38    5.43
  -4   2  21   27.10    5.76
  -4  -2  20    1.47    2.12
  -4   2  20    4.93    2.31
  -4  -2  19    0.57    1.93
  -4   2  19   -2.35    1.83
  -4  -2  18    1.17    1.25
  -4   2  18   -1.81    2.19
  -4   2  17   16.31    3.79
  -4   2  16   14.72    3.72
  -4   2  15   24.73    4.77
  -4   2  14   13.68    3.62
  -4   2  13   20.25    4.34
  -4   2  12  304.72   14.87
  -4   2  11   92.85    7.98
  -4   2  10   55.83    6.05
  -4   2   9    2.02    1.41
  -4  -2   8   82.48    6.44
  -4   2   8   94.58    7.45
  -4  -2   7   47.02    4.81
  -4   2   7   46.96    5.21
  -4   2   7   43.15    4.55
  -4  -2   6  372.19   13.14
  -4   2   6  365.68   13.92
  -4   2   6  380.25   13.39
  -4  -2   5  472.80   14.66
  -4   2   5  490.21   15.08
  -4   2   5  475.36   15.33
  -4  -2   4   81.78    6.17
   4  -2  -4   69.80    5.58
  -4   2   4   80.17    6.19
   4  -2  -4   75.52    6.00
  -4   2   4   72.06    5.80
  -4  -2   3  169.60    8.79
   4  -2  -3  181.59    8.65
   4  -2  -3  176.47    8.92
  -4   2   3  173.97    8.98
  -4   2   3  178.29    8.82
   4  -2  -2   96.04    6.18
   4  -2  -2   96.34    6.37
  -4   2   2  100.52    6.41
   4  -2  -2  104.98    7.09
  -4   2   2   96.00    6.76
   4  -2  -1  564.06   14.81
   4  -2  -1  564.84   14.70
  -4   2   1  543.22   14.34
   4  -2  -1  562.71   16.49
   4  -2   0   65.91    5.02
  -4   2   0   74.44    5.30
   4  -2   0   66.22    4.98
  -4   2   0   72.80    5.05
   4  -2   0   78.13    6.24
  -4   2  -1    1.54    1.08
  -4  -2  -1    3.03    1.23
   4  -2   1    1.69    1.45
  -4   2  -1    2.52    1.24
   4  -2   1    0.58    0.69
  -4   2  -2    2.24    1.09
  -4  -2  -2    3.08    1.24
   4  -2   2    5.04    1.96
  -4   2  -2    3.46    1.04
   4  -2   2    2.86    0.82
  -4   2  -3  239.43    8.95
   4  -2   3  223.94    7.95
  -4  -2  -3  242.64    9.49
   4  -2   3  234.47   11.27
  -4   2  -4  141.00    6.85
   4  -2   4  148.22    6.08
   4  -2   4  137.82    8.99
  -4  -2  -4  150.13    7.41
  -4   2  -5    5.24    1.43
   4  -2   5    3.26    0.82
  -4  -2  -5    3.94    1.20
   4  -2   5    4.75    1.94
  -4  -2  -6    3.41    1.32
  -4   2  -6    0.58    0.70
   4  -2   6   -0.06    1.02
   4  -2   6    1.77    0.64
  -4  -2  -7    8.50    1.32
  -4  -2  -7    7.56    1.78
  -4   2  -7    6.88    1.76
   4  -2   7    5.90    1.02
   4  -2   7    6.93    2.41
  -4  -2  -8   23.63    1.99
   4   2   8   25.12    3.34
   4  -2   8   22.38    4.04
   4  -2   8   18.21    1.46
  -4  -2  -8   20.93    3.01
  -4  -2  -9  360.47   12.29
   4   2   9  374.90   12.80
  -4  -2  -9  364.90    6.78
   4  -2   9  371.78   16.28
   4   2  10    1.40    1.07
  -4  -2 -10   -0.05    0.65
   4  -2  10    1.29    1.99
   4   2  11   53.69    5.06
   4  -2  11   54.67    6.61
   4   2  12   40.34    4.55
   4  -2  12   42.60    6.13
   4   2  13   77.76    6.41
   4  -2  13   69.16    7.84
   4   2  14    1.76    1.49
   4  -2  14    2.05    1.82
   4  -2  15    8.79    3.45
   4  -2  16   25.46    5.16
   4  -2  17   -2.23    2.65
   4  -2  18    1.76    2.28
   4  -2  19   14.09    4.30
   4  -2  20   -1.04    2.89
   4  -2  21    2.46    3.17
  -4   3  24   13.57    4.61
  -4  -3  24   15.15    4.60
  -4   3  23    2.24    1.78
  -4  -3  23    3.24    2.62
  -4   3  22    4.86    3.45
  -4  -3  22    4.47    2.55
  -4  -3  22    8.58    3.49
  -4   3  21    3.18    3.08
  -4  -3  21    0.07    2.25
  -4   3  20   25.83    5.73
  -4   3  19    2.59    2.19
  -4   3  18    2.54    1.88
  -4   3  17   12.76    3.69
  -4   3  16   92.36    9.55
  -4   3  15   77.49    8.49
  -4   3  14    7.79    2.96
  -4   3  13    0.70    1.14
  -4   3  12   -2.00    2.40
  -4   3  11   69.62    7.32
  -4   3  10  100.85    8.51
  -4   3   9   24.71    4.07
  -4  -3   9   29.09    3.98
  -4  -3   8  162.15    9.11
  -4   3   8  150.84    9.95
  -4   3   7   12.52    3.08
  -4  -3   7    8.43    2.21
  -4   3   6   19.22    3.48
  -4  -3   6   15.30    2.68
  -4  -3   5   48.57    4.89
  -4   3   5   64.24    6.02
  -4  -3   4   98.29    6.91
  -4   3   4   97.45    7.26
   4  -3  -3  532.56   16.29
   4  -3  -3  516.75   15.14
  -4   3   3  524.02   16.27
   4  -3  -2   53.30    4.75
   4  -3  -2   52.52    5.15
   4  -3  -2   54.98    5.44
  -4   3   2   60.35    5.47
   4  -3  -1   78.17    5.55
   4  -3  -1   79.49    6.14
  -4   3   1   89.72    6.44
   4  -3  -1   73.16    6.26
  -4   3   0   13.04    2.47
   4  -3   0   11.73    2.07
   4  -3   0   13.30    2.81
   4  -3   0   16.61    2.80
  -4   3  -1    2.89    1.25
   4  -3   1    1.67    0.91
   4  -3   1    1.91    1.30
   4  -3   1    1.22    0.64
  -4  -3  -2   11.63    2.16
   4  -3   2   11.82    2.82
   4  -3   2   11.01    2.21
   4  -3   3  101.36    6.22
  -4  -3  -3  110.68    6.29
   4  -3   3  107.56    8.17
   4  -3   4   56.48    4.65
  -4  -3  -4   53.60    4.29
   4  -3   4   45.71    5.51
  -4   3  -5   44.18    3.67
   4  -3   5   49.76    4.23
   4  -3   5   39.60    5.22
  -4  -3  -5   52.18    4.17
  -4   3  -6   29.93    2.98
   4  -3   6   27.20    3.02
   4  -3   6   24.72    4.01
  -4  -3  -6   28.78    3.12
  -4   3  -7  102.59    5.46
  -4  -3  -7   99.30    5.79
   4  -3   7  106.82    5.71
   4  -3   7   90.26    8.06
  -4  -3  -7  100.28    5.74
  -4  -3  -8    2.04    1.05
  -4   3  -8    2.64    1.12
   4  -3   8    0.48    1.35
  -4  -3  -8    1.56    0.70
   4  -3   8    1.52    0.72
  -4  -3  -9   36.84    3.62
  -4   3  -9   37.95    3.34
   4  -3   9   36.62    3.11
  -4  -3  -9   37.16    3.29
   4  -3   9   40.79    6.03
  -4   3 -10    7.26    1.51
   4  -3  10    5.36    2.23
  -4   3 -11    5.28    1.25
   4  -3  11    3.98    2.22
   4  -3  12    0.01    1.59
   4  -3  13   74.98    8.66
   4  -3  14   22.39    4.99
   4  -3  15    3.29    2.34
   4  -3  16   29.19    6.03
   4  -3  17    1.56    1.40
   4  -3  18    0.85    2.13
   4  -3  19   -2.11    2.10
  -4   4  23   12.04    4.02
  -4  -4  23   11.12    4.42
  -4   4  22    3.86    2.29
  -4   4  21    1.46    1.98
  -4  -4  21   -3.33    3.10
  -4  -4  20   10.94    3.88
  -4   4  20   20.43    5.16
  -4   4  19    8.19    3.46
  -4   4  18    7.45    2.81
  -4   4  17    3.50    2.23
  -4   4  16    4.32    2.58
  -4   4  15   23.55    4.83
  -4   4  14    0.96    2.14
  -4   4  13   31.95    5.41
  -4   4  12    3.40    1.93
  -4   4  11    0.79    1.12
  -4   4  10   24.07    4.27
  -4  -4  10   36.16    4.46
  -4   4   9    0.25    1.35
  -4  -4   9    2.06    1.22
  -4   4   8    1.90    1.17
  -4  -4   8    5.19    1.88
  -4  -4   7  109.12    7.55
  -4   4   7  127.23    9.52
  -4   4   6    1.96    1.53
  -4  -4   6    2.05    1.55
  -4   4   5    7.57    2.43
  -4  -4   5    8.74    2.38
   4  -4  -4  251.40   11.59
  -4   4   4  280.24   13.42
   4  -4  -3  192.33   10.23
  -4   4   3  186.87   10.68
  -4   4   2   27.77    3.91
   4  -4  -2   31.28    3.85
   4  -4  -2   35.65    4.56
  -4   4   1    7.31    2.40
   4  -4  -1    6.43    2.09
   4  -4  -1    6.98    1.67
   4  -4   0   34.47    3.71
   4  -4   0   26.06    4.10
   4  -4   1   19.59    2.73
   4  -4   1   15.66    3.33
   4  -4   2   89.35    5.60
   4  -4   2   97.20    7.95
   4  -4   3   73.28    6.14
  -4  -4  -3   77.29    5.26
   4  -4   3   85.30    7.66
   4  -4   4    1.78    1.16
  -4  -4  -4    1.82    0.99
   4  -4   4    0.65    1.77
   4  -4   5   52.21    4.90
  -4  -4  -5   54.51    4.16
   4  -4   5   53.01    6.24
   4  -4   6   24.48    3.40
   4  -4   6   19.34    4.06
  -4  -4  -6   21.22    2.54
   4  -4   7   97.71    6.63
  -4  -4  -7   90.82    6.47
   4  -4   7   76.35    7.91
  -4  -4  -7   83.46    4.77
   4  -4   8   13.60    2.57
  -4  -4  -8   14.75    2.81
   4  -4   8    6.21    2.24
   4  -4   9   -1.77    2.03
   4  -4  10    1.35    1.21
   4  -4  11    5.81    3.07
   4  -4  12    1.34    1.69
   4  -4  13   30.85    5.74
   4  -4  14   10.92    3.97
   4  -4  15    0.89    1.59
   4  -4  16   19.19    5.14
   4  -4  17   18.44    4.92
   4  -4  18    4.70    2.62
  -4   5  21   -4.32    2.79
  -4  -5  20   -1.32    2.95
  -4   5  20   -2.45    1.36
  -4   5  19   -1.47    1.84
  -4  -5  19    0.91    1.62
  -4   5  18    5.82    3.23
  -4  -5  18    0.14    2.14
  -4   5  17    4.19    2.08
  -4   5  16    6.03    2.82
  -4   5  15    4.73    2.84
  -4   5  14    9.36    3.42
  -4   5  13   49.84    7.27
  -4   5  12   15.45    4.05
  -4   5  11    4.52    2.69
  -4  -5  11   12.98    2.81
  -4  -5  10   67.43    6.23
  -4   5  10   64.96    7.62
  -4   5   9    6.00    2.44
  -4  -5   9    6.29    2.13
  -4   5   8    6.18    2.61
  -4  -5   8    6.07    1.97
  -4  -5   7   55.23    5.68
  -4   5   7   63.48    7.41
  -4   5   6    1.53    1.63
  -4  -5   6    4.96    1.86
  -4   5   5   11.50    3.07
   4  -5  -5   10.35    2.63
  -4   5   4    0.06    1.18
   4  -5  -4    1.70    1.51
   4  -5  -3    3.21    1.85
   4  -5  -2   49.07    5.64
   4  -5  -1   31.64    4.63
   4  -5  -1   20.47    3.19
   4  -5   0   23.01    3.11
   4  -5   0   21.58    3.92
   4  -5   1   32.38    3.55
   4  -5   1   28.49    4.50
   4  -5   2    7.22    1.64
   4  -5   2    7.15    2.38
  -4  -5  -3   15.42    2.41
   4  -5   3   16.21    3.68
   4  -5   4   -1.09    1.58
  -4  -5  -4    0.85    0.67
  -4  -5  -5   10.95    1.87
   4  -5   5   12.25    3.68
   4  -5   6   38.28    5.82
   4  -5   7   34.35    5.66
   4  -5   8   15.87    4.03
   4  -5   9    9.64    3.34
   4  -5  10   17.27    4.43
   4  -5  11    4.31    2.66
   4  -5  12    0.05    2.27
   4  -5  13    0.51    1.42
   4  -5  14    8.06    3.38
   4  -5  15    5.98    2.91
   4  -5  16    6.02    3.29
  -4   6  19   -1.81    2.64
  -4   6  18    9.44    3.27
  -4  -6  18   14.83    4.44
  -4   6  17   11.91    4.14
  -4  -6  17   21.76    5.43
  -4   6  16    1.97    2.02
  -4  -6  16    5.48    3.58
  -4   6  15   12.68    4.18
  -4  -6  15   14.19    4.35
  -4   6  14   17.48    4.63
  -4   6  13    2.99    2.40
  -4   6  12    2.37    2.01
  -4   6  11    0.99    1.92
  -4  -6  11    0.97    1.38
  -4   6  10   15.82    4.04
  -4  -6  10   17.87    3.41
  -4   6   9   -3.09    2.31
  -4  -6   9    0.30    0.97
  -4   6   8   22.93    4.84
  -4  -6   8   25.27    4.00
  -4  -6   7   33.43    4.66
  -4  -6   6   44.95    5.34
   4  -6  -5   15.34    3.25
   4  -6  -4  111.38    8.50
   4  -6  -3   11.07    2.64
   4  -6  -2   33.47    4.87
   4  -6  -1    4.38    1.94
   4  -6   0   29.79    3.79
   4  -6   0   32.08    4.95
   4  -6   1   -1.01    1.26
   4  -6   1    0.11    1.39
   4  -6   2  105.63    9.31
   4  -6   3   30.83    5.14
   4  -6   4    2.32    1.42
   4  -6   5   18.86    4.37
   4  -6   6   48.11    6.69
   4  -6   7   -1.24    1.57
   4  -6   8    0.98    1.41
   4  -6   9    0.60    1.81
   4  -6  10   12.83    4.06
   4  -6  11    1.64    1.93
   4  -6  12   33.49    6.55
   4  -6  13    1.24    2.02
   4  -6  14    7.63    3.47
  -4  -7  16   -2.17    3.17
  -4  -7  15   -1.79    2.69
  -4  -7  14    3.43    2.63
  -4  -7  13   -2.80    2.59
  -4  -7  12    7.21    3.09
  -4  -7  11    6.03    2.93
  -4  -7  10    3.72    2.00
  -4  -7   9   23.72    4.03
  -4  -7   8   11.06    2.66
  -4  -7   7    9.30    2.65
   4  -7  -5    8.22    2.64
   4  -7  -4   16.51    3.47
   4  -7  -3    1.56    1.56
   4  -7  -2   15.90    3.56
   4  -7  -1    6.17    2.61
   4  -7   0   15.11    3.60
   4  -7   1   24.51    4.81
   4  -7   2    6.16    2.70
   4  -7   3   41.18    6.23
   4  -7   4   32.52    5.61
   4  -7   5    9.90    3.35
   4  -7   6   -2.76    2.62
   4  -7   7    6.70    3.32
   4  -7   8   50.25    7.68
   4  -7   9    3.14    2.65
   4  -7  10    2.76    2.37
   4  -7  11    8.55    4.18
   4  -7  12    9.87    3.68
  -4  -8  14   -1.18    2.69
  -4  -8  13   -0.95    2.53
  -4  -8  12   -3.07    2.15
  -4  -8  11    9.22    3.75
  -4  -8  10   -1.40    2.20
  -4  -8   9   25.05    5.08
  -4  -8   8    0.78    2.04
  -4  -8   7    2.69    1.67
  -4  -8   7    5.00    2.25
  -4  -8   6   -0.29    1.62
   4  -8  -5    5.89    2.14
  -4  -8   5    9.39    2.92
   4  -8  -4   15.74    3.80
  -4  -8   4   13.62    3.42
  -4  -8   3   19.27    3.62
   4  -8  -3   15.71    3.61
  -4  -8   2    3.60    1.84
   4  -8  -2    4.47    1.91
   4  -8  -1   12.83    3.21
   4  -8   0    2.34    1.67
   4  -8   1   17.50    4.23
   4  -8   2    1.99    2.10
   4  -8   3   22.27    5.01
   4  -8   4    1.58    1.75
   4  -8   5    6.73    2.00
   4  -8   6    3.45    2.23
   4  -8   7   -3.13    1.86
   4  -8   8    0.79    1.38
   4  -8   9   10.66    4.30
  -4  -9  11    9.66    3.72
  -4  -9  10    1.40    2.27
  -4  -9   9    2.66    2.60
  -4  -9   8   -0.88    1.71
  -4  -9   7    0.79    1.32
  -4  -9   6    1.25    1.31
  -4  -9   5    1.21    2.06
   4  -9  -3    4.99    1.67
   4  -9  -2    2.05    2.01
   4  -9  -1    0.49    2.14
   4  -9   0    8.74    3.70
   4  -9   1    1.72    1.56
   4  -9   2    6.05    3.22
   4  -9   3   -0.86    1.70
   4  -9   4   -0.76    2.20
   4  -9   5   -3.76    3.40
   4  -9   6   10.60    3.62
   4 -10   1    0.31    1.60
   4 -10   2    1.09    2.09
   4 -10   3   -6.74    3.21
  -5   0  24   23.94    5.54
  -5   0  23    0.32    1.62
  -5   0  22   -2.61    2.56
  -5   0  21    0.51    1.56
  -5   0  20    0.70    1.22
  -5   0  19    1.18    2.04
  -5   0  18   38.15    6.59
  -5   0  17   -2.31    2.34
  -5   0  16    3.86    1.52
  -5   0  15    0.07    1.79
  -5   0  14   11.77    3.74
  -5   0  13   -2.55    2.07
  -5   0  12  152.83   11.04
  -5   0  11   -1.26    1.53
  -5   0  10   61.26    6.56
  -5   0   9    1.49    1.82
  -5   0   8   16.60    3.43
  -5   0   7   -1.13    1.27
  -5   0   6   36.20    4.59
  -5   0   6   32.90    4.40
  -5   0   5    2.03    1.52
  -5   0   5   -0.95    1.09
  -5   0   4   28.82    3.97
  -5   0   4   35.93    4.26
  -5   0   3   -0.63    0.90
  -5   0   3    0.05    0.89
  -5   0   2   11.17    2.57
  -5   0   2   13.88    2.40
  -5   0   1    0.35    1.12
  -5   0   1   -0.80    1.28
  -5   0   0 1152.43   24.15
  -5   0   0 1165.98   20.10
  -5   0  -1   -0.48    0.80
  -5   0  -1   -0.20    0.68
  -5   0  -2   50.33    5.11
  -5   0  -2   50.87    3.69
   5   0   3    0.14    1.05
  -5   0  -3    1.14    0.63
   5   0   4   10.03    2.63
  -5   0  -4    9.29    1.31
  -5   0  -5    0.40    0.33
   5   0   5    0.55    1.40
   5   0   6   49.30    5.60
   5   0   7   -2.75    2.42
   5   0   8  211.92   11.79
   5   0   9    1.39    1.73
   5   0  10  744.77   23.26
   5   0  11   -1.25    1.42
   5   0  12    1.20    1.18
   5   0  13   -2.42    2.06
   5   0  14   -0.66    1.65
   5   0  15   -0.64    1.34
   5   0  16   29.54    5.19
   5   0  17    0.80    1.95
  -5  -1  24    2.36    2.28
  -5   1  24   17.92    5.15
  -5  -1  23    9.86    3.82
  -5   1  23   16.92    4.87
  -5  -1  22    4.25    2.28
  -5   1  22    0.05    1.61
  -5  -1  21    1.03    1.69
  -5   1  21    4.45    2.39
  -5  -1  20   -1.92    2.49
  -5   1  20    0.44    2.20
  -5  -1  19   -0.08    1.57
  -5   1  19   -2.83    2.47
  -5  -1  18   12.14    3.99
  -5   1  18    3.14    1.80
  -5  -1  17   44.23    6.79
  -5   1  17   29.13    5.54
  -5  -1  16   10.92    3.50
  -5   1  16   10.59    3.48
  -5  -1  15    4.00    2.64
  -5   1  15    1.62    1.60
  -5  -1  14    9.57    3.67
  -5   1  14    7.78    2.73
  -5  -1  13   17.65    4.07
  -5   1  13   20.45    4.40
  -5  -1  12    1.28    1.66
  -5   1  12    0.56    1.38
  -5   1  11   13.23    3.25
  -5   1  10    0.73    1.80
  -5   1   9   -1.14    1.27
  -5   1   8    3.14    1.87
  -5  -1   7   31.03    4.53
  -5   1   7   34.02    4.54
  -5   1   6    0.12    1.04
  -5  -1   6    0.73    1.65
  -5  -1   5    0.97    0.89
  -5   1   5    0.25    1.04
  -5  -1   4    3.46    1.90
  -5   1   4    2.72    0.96
  -5  -1   3   30.06    4.15
  -5   1   3   30.92    4.12
  -5   1   3   23.30    3.36
  -5  -1   2  240.17   11.30
  -5   1   2  233.42   10.86
  -5   1   2  238.26   10.02
  -5   1   1   36.22    4.20
  -5  -1   1   32.82    4.28
  -5   1   1   28.59    3.43
  -5  -1   0   -0.09    1.09
  -5   1   0   -0.49    0.93
  -5   1   0    0.90    0.94
  -5   1  -1   35.34    4.19
  -5   1  -1   31.41    3.22
   5  -1   1   34.24    4.47
   5  -1   2  175.51   10.25
  -5   1  -2  169.35    9.08
  -5   1  -2  173.56    7.05
  -5   1  -3    6.77    1.31
   5  -1   3    6.18    2.45
  -5   1  -3    6.06    1.81
  -5   1  -4   97.81    6.84
  -5  -1  -4   91.69    4.50
  -5   1  -4   97.10    4.47
   5  -1   4   90.05    7.57
  -5   1  -5   26.24    3.63
   5  -1   5   23.21    3.89
  -5  -1  -5   26.43    2.11
  -5  -1  -6   54.97    2.27
   5   1   6   50.14    5.34
   5  -1   6   49.59    5.78
   5   1   7   26.46    4.07
   5  -1   7   28.91    4.65
   5   1   8  142.37    9.23
   5  -1   8  147.77   10.44
   5   1   9   18.45    3.56
   5  -1   9   16.21    3.68
   5   1  10   -0.64    1.22
   5  -1  10    1.29    1.33
   5  -1  11   43.67    6.26
   5   1  11   41.69    5.38
   5   1  12   69.13    7.00
   5  -1  12   61.99    7.45
   5   1  13    4.87    2.01
   5  -1  13    2.18    1.79
   5   1  14   17.49    3.85
   5  -1  14   13.03    3.81
   5   1  15   -0.66    1.45
   5  -1  15   -0.76    1.72
   5  -1  16    6.14    2.82
   5  -1  17   12.16    4.06
   5  -1  18    9.52    3.51
   5  -1  19   -1.76    1.93
  -5  -2  23    7.25    3.74
  -5   2  23    3.87    2.45
  -5  -2  22    0.02    1.80
  -5   2  22    3.23    2.62
  -5  -2  21   27.76    6.13
  -5   2  21   27.92    6.20
  -5  -2  20    9.73    3.67
  -5   2  20   10.93    3.42
  -5  -2  19    6.91    3.15
  -5   2  19    9.37    3.40
  -5  -2  18   -1.18    1.35
  -5   2  18   -0.20    1.51
  -5  -2  17   -0.52    1.70
  -5   2  17    0.62    1.30
  -5   2  16    8.90    3.00
  -5   2  15   22.83    4.65
  -5   2  14   31.68    5.52
  -5   2  13    4.82    2.53
  -5   2  12   10.42    3.22
  -5   2  11   56.03    6.65
  -5   2  10   56.50    6.49
  -5  -2   9  125.53    8.88
  -5   2   9  133.85    9.68
  -5  -2   8   35.36    4.66
  -5   2   8   32.99    4.64
  -5  -2   7    2.43    1.57
  -5   2   7    6.67    2.55
  -5  -2   6    7.16    2.33
  -5   2   6    4.64    1.83
  -5  -2   5   95.82    7.44
  -5   2   5  114.85    8.13
  -5  -2   4   16.35    3.17
  -5   2   4   13.91    2.83
  -5  -2   3    4.51    1.81
  -5   2   3    8.42    2.31
  -5  -2   2   50.01    5.38
   5  -2  -2   47.78    4.95
  -5   2   2   50.50    4.97
  -5   2   1   72.99    6.00
   5  -2  -1   69.65    6.59
  -5   2   1   71.62    5.64
   5  -2  -1   68.82    5.71
  -5   2   0    7.03    1.82
   5  -2   0    5.59    1.93
  -5   2   0    3.60    1.56
   5  -2   0    5.85    1.69
  -5   2  -1    7.12    1.80
   5  -2   1    9.34    2.59
   5  -2   1    7.32    1.79
  -5   2  -1    6.94    1.98
  -5   2  -2   50.60    4.86
   5  -2   2   50.19    4.31
  -5   2  -2   53.19    4.34
   5  -2   2   49.37    5.77
   5  -2   3   19.37    2.55
   5  -2   3   22.21    3.98
  -5   2  -3   18.70    2.94
  -5   2  -3   21.17    2.61
   5  -2   4   -1.09    0.98
  -5   2  -4   -0.31    1.00
  -5   2  -5    0.61    0.75
   5  -2   5   -0.30    1.32
  -5   2  -6   88.11    6.33
   5  -2   6   86.99    8.04
  -5  -2  -7    4.83    0.94
  -5   2  -7    6.71    1.96
   5  -2   7    2.55    1.76
  -5   2  -8  176.76    9.11
   5  -2   8  183.16   12.24
  -5   2  -9   23.78    3.45
   5  -2   9   22.07    4.30
   5  -2  10   25.46    4.82
   5   2  11   37.01    4.79
   5  -2  11   38.89    6.25
   5  -2  12   64.31    7.92
   5   2  12   61.52    6.21
   5   2  13    5.71    1.99
   5  -2  13    8.34    3.17
   5  -2  14   26.54    5.40
   5  -2  15    0.20    1.62
   5  -2  16   10.63    3.79
   5  -2  17    5.73    2.99
   5  -2  18    5.77    3.42
   5  -2  19    5.11    3.09
  -5   3  22   -2.25    2.61
  -5  -3  22    2.54    2.16
  -5   3  21   17.90    4.76
  -5  -3  21   16.82    5.13
  -5   3  20   -1.39    1.99
  -5  -3  20   -3.22    2.92
  -5   3  19    7.23    2.97
  -5   3  18    0.07    1.47
  -5   3  17   14.26    4.41
  -5   3  16    3.50    2.54
  -5   3  15   64.96    8.18
  -5   3  14   15.01    4.08
  -5   3  13    3.06    2.41
  -5   3  12   11.42    3.34
  -5   3  11   15.22    3.82
  -5   3  10    1.34    1.48
  -5  -3  10   -0.66    1.43
  -5   3   9    6.92    2.37
  -5  -3   9    5.76    2.00
  -5   3   8   17.77    3.70
  -5  -3   8   22.93    3.76
  -5   3   7   11.26    3.13
  -5  -3   7    9.63    2.65
  -5  -3   6   56.88    5.91
  -5   3   6   66.14    6.57
  -5   3   5   12.31    2.95
  -5  -3   5   10.38    2.87
  -5  -3   4  308.44   13.76
  -5   3   4  324.69   13.95
  -5   3   3    5.24    2.25
  -5  -3   3    3.92    1.95
   5  -3  -2  173.06   10.54
  -5   3   2  174.03    9.74
   5  -3  -1  204.65   11.56
  -5   3   1  196.44   10.10
   5  -3   0   99.40    7.23
   5  -3   0   90.87    7.99
  -5   3   0   95.51    6.88
   5  -3   1   48.92    4.91
   5  -3   1   48.39    5.85
  -5   3  -1   44.88    4.62
   5  -3   2   12.79    3.10
   5  -3   2    7.19    1.97
   5  -3   3    0.61    1.88
   5  -3   3    0.70    0.95
   5  -3   4   24.71    4.38
  -5  -3  -4   20.18    3.14
  -5   3  -4   21.63    3.13
   5  -3   4   19.45    2.77
   5  -3   5   25.03    3.07
  -5   3  -5   28.15    3.54
   5  -3   5   21.52    4.25
  -5  -3  -5   27.18    3.47
  -5   3  -6  328.29   11.56
   5  -3   6  313.66   10.16
   5  -3   6  304.77   15.86
  -5  -3  -6  306.77   11.75
  -5  -3  -7    1.57    1.02
  -5  -3  -7    2.29    1.13
  -5   3  -7   -0.30    0.74
   5  -3   7    0.76    0.86
   5  -3   7    0.61    1.60
  -5   3  -8   53.70    4.68
   5  -3   8   50.31    6.76
  -5   3  -9    5.68    1.74
   5  -3   9    3.94    2.20
  -5   3 -10    7.69    1.72
   5  -3  10    6.74    2.44
   5  -3  11    0.67    1.46
   5  -3  12    6.66    2.93
   5  -3  13   20.80    4.84
   5  -3  14    1.21    1.63
   5  -3  15   20.81    5.37
   5  -3  16   27.70    5.74
   5  -3  17   -0.65    1.79
   5  -3  18   -0.04    2.57
  -5   4  21    6.87    3.59
  -5   4  20    0.29    1.47
  -5   4  19   10.44    3.86
  -5   4  18    8.68    3.46
  -5   4  17    6.43    3.38
  -5   4  16    4.79    3.11
  -5   4  15    7.35    3.45
  -5   4  14   23.55    4.91
  -5   4  13   11.02    3.96
  -5   4  12   19.41    4.32
  -5  -4  11  127.18    9.37
  -5   4  11  106.93    9.79
  -5   4  10   47.09    6.37
  -5  -4  10   52.08    6.01
  -5   4   9    1.80    2.10
  -5  -4   9    1.96    1.35
  -5   4   8   21.18    4.32
  -5  -4   8   13.34    2.99
  -5   4   7   28.39    4.64
  -5  -4   7   23.93    3.97
  -5  -4   6  124.93    9.05
  -5   4   6  131.42   10.06
  -5  -4   5   43.03    5.36
  -5   4   5   36.92    5.44
  -5   4   4   30.06    4.84
  -5  -4   4   28.83    4.35
  -5   4   3   26.82    4.14
   5  -4  -3   24.03    4.09
  -5   4   2   11.02    2.84
   5  -4  -2   10.97    2.76
   5  -4  -1   75.66    7.37
  -5   4   1   73.90    6.74
   5  -4   0   25.55    4.37
   5  -4   1    5.73    2.41
   5  -4   2    3.97    1.84
  -5  -4  -3    0.54    0.82
   5  -4   3    0.91    1.73
  -5  -4  -4   81.28    6.00
   5  -4   4   85.65    8.45
   5  -4   5    9.42    3.38
  -5  -4  -5    3.02    1.14
   5  -4   5    4.18    1.60
   5  -4   6  102.08    9.62
   5  -4   7    1.15    1.52
   5  -4   8   -0.72    1.56
   5  -4   9    0.40    1.66
   5  -4  10   -3.36    2.55
   5  -4  11   10.08    3.70
   5  -4  12   20.32    5.06
   5  -4  13   23.04    5.32
   5  -4  14   -1.22    2.33
   5  -4  15    5.52    3.38
   5  -4  16   -0.30    2.37
  -5   5  20    2.21    2.52
  -5   5  19    6.92    3.85
  -5   5  18    2.57    2.38
  -5   5  17   21.59    5.36
  -5   5  16    8.42    3.07
  -5   5  15   -0.86    1.62
  -5   5  14    3.58    2.27
  -5   5  13    4.65    2.51
  -5   5  12    4.07    2.13
  -5   5  11   -0.73    1.43
  -5  -5  11    4.35    1.70
  -5   5  10   27.40    5.25
  -5  -5  10   29.95    4.76
  -5   5   9   10.82    3.46
  -5  -5   9   12.58    3.43
  -5   5   8   15.83    3.80
  -5  -5   8   18.66    3.57
  -5   5   7    1.74    1.91
  -5  -5   7    1.94    2.05
  -5  -5   6  176.98   11.07
  -5   5   6  198.62   13.09
  -5   5   5    2.95    1.56
  -5  -5   5   10.01    2.66
   5  -5  -4   70.59    7.13
  -5   5   4   63.53    7.11
  -5   5   3   14.67    3.17
   5  -5  -3   17.47    3.63
   5  -5  -2   12.48    3.21
   5  -5  -1   24.59    4.77
   5  -5   0   79.16    8.08
   5  -5   1  216.23   13.26
   5  -5   2  155.15   11.54
   5  -5   3   41.27    6.01
   5  -5   4  121.57   10.60
   5  -5   5   55.87    7.23
   5  -5   6    3.65    2.26
   5  -5   7   11.50    3.68
   5  -5   8   23.68    5.11
   5  -5   9   20.00    4.62
   5  -5  10   -1.61    2.06
   5  -5  11    2.68    1.73
   5  -5  12   -3.60    2.94
   5  -5  13   17.82    5.07
   5  -5  14   14.56    4.26
  -5   6  18    1.37    1.85
  -5   6  17   10.11    4.02
  -5   6  16   61.12    9.05
  -5   6  15   -0.07    1.86
  -5   6  14   17.53    4.65
  -5   6  13   23.25    5.38
  -5   6  12    1.78    2.20
  -5  -6  12    6.33    2.37
  -5   6  11   -1.66    1.61
  -5  -6  11    0.18    1.11
  -5  -6  10   81.84    7.77
  -5   6  10   76.01    9.15
  -5   6   9   26.59    5.46
  -5  -6   9   24.64    4.34
  -5   6   8   -0.66    1.58
  -5  -6   8    0.34    1.35
  -5   6   7   18.81    4.47
  -5  -6   7   15.02    3.43
  -5  -6   6   27.06    4.68
   5  -6  -4  132.46   10.28
   5  -6  -3   14.10    3.78
   5  -6  -2   39.97    5.89
   5  -6  -1    8.06    2.74
   5  -6   0   33.89    5.61
   5  -6   1  156.22   11.78
   5  -6   2   43.11    6.45
   5  -6   3   -0.03    1.37
   5  -6   4   11.57    3.78
   5  -6   5   33.02    5.96
   5  -6   6   20.51    4.68
   5  -6   7   -1.11    2.19
   5  -6   8    5.87    2.96
   5  -6   9    4.23    3.40
   5  -6  10   -1.37    1.90
   5  -6  11    4.76    2.81
   5  -6  12    4.36    3.08
  -5   7  15   -2.23    2.17
  -5  -7  15    4.26    2.85
  -5   7  14    0.61    1.53
  -5   7  13   11.60    4.14
  -5  -7  11    6.88    2.48
  -5  -7  10   43.53    5.90
  -5  -7   9   15.97    3.58
  -5  -7   8    1.85    1.73
  -5  -7   7    5.19    2.20
  -5  -7   6   -2.09    2.05
   5  -7  -5    1.05    1.43
   5  -7  -4   27.74    4.91
   5  -7  -3   -0.23    1.19
   5  -7  -2   15.67    4.06
   5  -7  -1    1.47    1.97
   5  -7   0   19.03    4.40
   5  -7   1    5.07    2.45
   5  -7   2   -2.63    2.15
   5  -7   3   26.94    5.62
   5  -7   4   25.49    5.57
   5  -7   5    2.23    1.82
   5  -7   6   -3.20    3.48
   5  -7   7   10.60    3.84
   5  -7   8    7.44    3.55
   5  -7   9   23.44    5.65
   5  -7  10    7.42    2.80
  -5  -8  13    6.07    3.33
  -5  -8  12   -1.85    2.61
  -5  -8  11    3.02    2.84
  -5  -8  10    0.14    1.79
  -5  -8   9    0.89    1.59
  -5  -8   8    5.93    2.54
  -5  -8   7   23.52    4.65
  -5  -8   6    0.59    1.28
   5  -8  -4   17.46    4.26
   5  -8  -3   35.57    5.87
   5  -8  -2   -1.19    1.87
   5  -8  -1    0.84    1.39
   5  -8   0   32.40    6.04
   5  -8   1    4.74    2.31
   5  -8   2   11.36    4.08
   5  -8   3  142.69   12.86
   5  -8   4    0.59    1.90
   5  -8   5    4.52    2.63
   5  -8   6    5.97    3.21
   5  -8   7    1.40    2.30
  -5  -9  10   -2.25    3.00
  -5  -9   9    3.93    2.78
  -5  -9   8   -1.62    2.11
  -5  -9   7    1.16    1.47
   5  -9  -3    8.36    3.15
   5  -9  -2    3.51    2.16
   5  -9  -1    2.12    2.75
   5  -9   0    6.31    3.09
   5  -9   1   -2.10    2.44
   5  -9   2    5.21    3.75
   5  -9   3    1.91    2.92
   5  -9   4   -0.22    1.88
  -6   0  22    1.86    2.15
  -6   0  21    2.60    2.74
  -6   0  20    0.95    1.84
  -6   0  19    1.52    1.35
  -6   0  18   57.66    8.12
  -6   0  17    1.76    2.20
  -6   0  16   -3.03    2.45
  -6   0  15    0.08    1.29
  -6   0  14    3.00    1.87
  -6   0  13    0.31    2.19
  -6   0  12   -0.77    1.70
  -6   0  11    3.36    2.15
  -6   0  10    1.02    1.48
  -6   0   9   -1.24    1.44
  -6   0   8   44.36    5.64
  -6   0   7   -2.85    2.26
  -6   0   6  141.29    9.90
  -6   0   6  154.72    9.93
  -6   0   5   -0.96    1.29
  -6   0   5    0.43    1.35
  -6   0   4   21.05    3.77
  -6   0   4   17.33    3.24
  -6   0   3    0.60    1.40
  -6   0   3   -1.72    1.37
  -6   0   2    6.94    2.28
  -6   0   2    9.35    2.24
  -6   0   1    0.92    2.03
  -6   0   1    0.53    1.00
  -6   0   0    1.03    1.16
  -6   0   0    3.70    1.45
  -6   0  -1    0.31    1.07
  -6   0  -1   -0.38    0.99
  -6   0  -2   10.23    2.73
  -6   0  -2    5.74    1.42
  -6   0  -3   -3.59    1.76
  -6   0  -3   -0.11    0.59
  -6   0  -4   -0.97    1.65
  -6   0  -4    0.76    0.68
  -6   0  -5   -0.18    0.30
   6   0   5   -0.40    1.13
   6   0   6    0.38    1.14
   6   0   7   -0.69    2.02
   6   0   8   35.25    5.53
   6   0   9    0.11    1.30
   6   0  10   42.31    6.04
   6   0  11   -0.88    1.31
   6   0  12   12.31    3.64
   6   0  13    1.48    1.20
   6   0  14    1.80    2.21
   6   0  15    2.81    2.00
   6   0  16    1.70    1.71
  -6  -1  22    5.72    3.21
  -6   1  22    3.38    2.67
  -6  -1  21    9.86    4.29
  -6   1  21    1.57    2.44
  -6  -1  20   -0.30    1.66
  -6   1  20   -4.30    2.98
  -6  -1  19    9.59    3.80
  -6   1  19   12.83    4.06
  -6  -1  18    3.49    2.58
  -6   1  18    5.05    3.03
  -6  -1  17   11.70    3.97
  -6   1  17   15.23    4.18
  -6  -1  16   50.07    7.32
  -6   1  16   45.48    7.07
  -6  -1  15   12.74    4.17
  -6   1  15    4.78    2.85
  -6  -1  14    9.88    3.35
  -6   1  14    9.84    3.21
  -6  -1  13   -4.77    2.74
  -6   1  13   -1.74    2.04
  -6  -1  12    2.38    2.04
  -6   1  12   -0.99    2.05
  -6  -1  11   46.56    6.27
  -6   1  11   45.02    6.04
  -6  -1  10   22.13    4.44
  -6   1  10   20.26    3.97
  -6  -1   9   26.82    4.73
  -6   1   9   23.54    4.47
  -6  -1   8    0.31    1.86
  -6   1   8    3.26    2.36
  -6  -1   7  179.35   11.23
  -6   1   7  164.00   10.65
  -6   1   6  142.91    9.60
  -6  -1   6  139.56    9.81
  -6  -1   5  414.48   16.70
  -6   1   5  414.10   15.79
  -6  -1   4   83.86    7.63
  -6   1   4   75.34    7.15
  -6   1   4   81.40    6.83
  -6  -1   3   48.52    5.78
  -6   1   3   46.38    5.72
  -6   1   3   49.06    5.24
  -6  -1   2  133.66    9.47
  -6   1   2  131.89    9.05
  -6   1   2  146.64    8.68
  -6  -1   1    3.08    1.77
  -6   1   1    2.38    1.56
  -6   1   1    2.00    1.24
  -6  -1   0   14.20    3.26
  -6   1   0   15.58    3.28
  -6  -1   0   13.57    2.41
  -6   1   0   13.52    2.50
  -6  -1  -1   17.65    3.39
  -6   1  -1   28.12    4.04
  -6  -1  -1   26.53    3.36
  -6   1  -1   21.09    2.98
  -6   1  -2    6.18    1.62
  -6   1  -2    7.36    2.27
   6  -1   2    8.30    2.66
  -6  -1  -2    4.94    1.44
   6  -1   3   34.51    5.16
  -6   1  -3   28.11    4.16
  -6  -1  -3   35.00    3.37
  -6   1  -3   33.26    3.16
  -6   1  -4   13.46    1.87
   6  -1   4   11.51    3.06
  -6   1  -4   12.16    2.69
  -6  -1  -4    9.80    1.68
   6  -1   5   13.95    3.59
  -6   1  -5   13.44    2.88
  -6  -1  -5   15.73    1.83
  -6   1  -6   -0.23    1.12
  -6  -1  -6    0.04    0.21
  -6   1  -7  131.58    9.12
   6  -1   7  122.98   10.11
   6  -1   8   -0.23    1.64
   6   1   8   -1.61    1.44
   6   1   9   35.35    5.24
   6  -1   9   30.19    5.14
   6   1  10    7.55    2.76
   6  -1  10    7.08    3.22
   6   1  11    1.83    1.44
   6  -1  11    1.01    1.30
   6   1  12    1.12    1.18
   6  -1  12    0.65    1.65
   6   1  13   -0.75    2.08
   6  -1  13    1.47    1.59
   6   1  14   -0.11    1.55
   6  -1  14   -1.57    2.08
   6  -1  15    3.56    2.52
   6  -1  16    4.32    2.15
   6  -1  17   13.51    4.78
  -6  -2  22    4.80    3.22
  -6   2  22    1.48    2.00
  -6  -2  21    1.77    1.42
  -6   2  21    2.27    1.69
  -6  -2  20    5.39    2.74
  -6   2  20   10.82    4.54
  -6  -2  19    7.35    3.36
  -6   2  19   -0.81    1.60
  -6  -2  18    0.09    2.09
  -6   2  18    0.03    1.55
  -6  -2  17    6.48    3.41
  -6   2  17    5.36    2.70
  -6  -2  16   17.39    4.18
  -6   2  16   12.77    3.87
  -6   2  15   40.15    6.63
  -6   2  14    3.49    1.91
  -6   2  13    9.60    3.18
  -6   2  12    9.32    3.38
  -6   2  11   25.94    4.80
  -6   2  10   36.62    5.67
  -6  -2   9   44.31    5.99
  -6   2   9   54.13    6.61
  -6  -2   8   14.97    3.48
  -6   2   8   15.47    3.52
  -6  -2   7    0.53    1.63
  -6   2   7    1.20    1.14
  -6  -2   6   27.29    4.47
  -6   2   6   28.63    4.58
  -6  -2   5  153.51   10.36
  -6   2   5  164.07   10.42
  -6  -2   4  259.25   13.46
  -6   2   4  296.08   13.54
  -6  -2   3   24.38    4.08
  -6   2   3   25.16    3.89
  -6   2   2    6.77    2.19
  -6  -2   2    3.43    2.02
  -6   2   1   40.18    5.03
  -6  -2   1   35.92    5.07
  -6   2   1   52.04    5.18
  -6   2   0   79.14    6.92
   6  -2   0   64.90    7.19
  -6   2   0   73.03    5.89
   6  -2   1   32.53    5.21
  -6   2  -1   35.37    4.60
  -6   2  -1   32.24    3.89
  -6   2  -2   82.39    6.96
   6  -2   2   77.81    7.76
  -6   2  -2   82.47    5.86
  -6   2  -3   51.14    5.44
   6  -2   3   46.33    6.14
  -6   2  -3   35.75    3.66
   6  -2   4    2.07    1.33
  -6   2  -4    4.96    1.82
  -6   2  -5   87.49    7.15
   6  -2   5   68.11    7.63
  -6   2  -6   68.60    6.33
   6  -2   6   66.76    7.80
  -6   2  -7  146.89    9.24
   6  -2   7  159.52   12.07
  -6   2  -8   27.34    4.07
   6  -2   8   28.73    5.24
  -6   2  -9    9.60    2.37
   6  -2   9   12.19    3.79
  -6   2 -10   10.85    2.96
   6  -2  10   10.49    3.23
  -6   2 -11    9.89    2.62
   6  -2  11    7.27    3.04
   6  -2  12   -9.43    3.41
   6  -2  13    0.05    1.60
   6  -2  14    3.45    2.41
   6  -2  15   -3.46    3.13
   6  -2  16    0.62    2.22
   6  -2  17    7.68    3.06
  -6   3  21    2.32    2.40
  -6  -3  21    5.29    3.58
  -6   3  20    3.33    3.17
  -6  -3  20    0.05    1.46
  -6   3  19   -0.42    1.96
  -6   3  18   18.95    4.91
  -6   3  17   -0.04    1.48
  -6   3  16    8.26    3.38
  -6   3  15    4.29    2.30
  -6   3  14    1.69    1.35
  -6   3  13    0.43    1.29
  -6   3  12   93.60    9.52
  -6   3  11    7.40    3.08
  -6  -3  10   50.05    6.50
  -6   3  10   54.74    7.07
  -6  -3   9   92.91    8.53
  -6   3   9   93.43    8.92
  -6   3   8    5.30    2.74
  -6  -3   8    4.87    2.29
  -6   3   7    2.94    1.97
  -6  -3   7    1.32    1.40
  -6   3   6   31.70    5.01
  -6  -3   6   40.85    5.53
  -6   3   5   18.35    3.75
  -6  -3   5   15.28    3.44
  -6  -3   4  214.21   12.54
  -6   3   4  227.56   12.41
  -6  -3   3  209.57   12.33
  -6   3   3  235.86   12.22
  -6   3   2   21.97    3.68
  -6  -3   2   16.78    3.67
  -6   3   1    3.35    1.67
   6  -3  -1    5.25    2.24
  -6   3   0   -0.50    1.27
   6  -3   0    8.17    3.13
  -6   3  -1    4.13    1.35
   6  -3   1    1.33    1.30
  -6   3  -2   -0.13    0.73
   6  -3   2   -1.50    1.89
   6  -3   2    0.70    0.80
   6  -3   3   22.06    4.53
  -6   3  -3   25.99    3.86
   6  -3   3   24.25    3.50
   6  -3   4   23.81    4.83
  -6   3  -4   25.09    3.71
  -6   3  -5   64.57    5.85
   6  -3   5   69.87    8.04
   6  -3   6   -0.38    1.53
  -6   3  -6    1.96    1.43
   6  -3   7   -0.56    1.83
  -6   3  -7    1.64    1.28
   6  -3   8    9.02    3.56
  -6   3  -8   12.27    2.65
  -6   3  -9    4.15    1.47
   6  -3   9    5.05    2.04
   6  -3  10    9.97    3.46
   6  -3  11    2.37    2.66
   6  -3  12   -0.04    1.61
   6  -3  13    9.12    4.18
   6  -3  14   23.08    5.84
   6  -3  15   23.65    6.14
   6  -3  16    9.21    3.99
  -6   4  20    3.70    2.34
  -6   4  19   -2.57    2.53
  -6   4  18   -1.66    2.53
  -6   4  17   -2.96    2.57
  -6   4  16    0.11    1.50
  -6   4  15   24.55    5.27
  -6   4  14   21.48    5.27
  -6   4  13  138.69   12.18
  -6   4  12   -4.44    3.23
  -6   4  11    1.84    1.58
  -6  -4  11    0.34    1.30
  -6   4  10   13.49    3.54
  -6  -4  10   12.87    3.32
  -6   4   9    1.26    1.63
  -6  -4   9   -2.74    1.85
  -6   4   8    7.73    2.98
  -6  -4   8    5.25    2.11
  -6   4   7    2.17    1.80
  -6  -4   7    0.17    1.20
  -6  -4   6   53.46    6.48
  -6   4   6   64.84    7.34
  -6   4   5   18.17    3.94
  -6  -4   5   15.21    3.66
  -6   4   4    1.28    1.18
  -6  -4   4   -1.74    2.23
  -6  -4   3  171.65   11.58
  -6   4   3  177.28   11.47
   6  -4  -2   32.51    5.36
  -6   4   2   40.25    5.34
  -6   4   1    4.02    1.92
   6  -4  -1    8.99    3.28
   6  -4   0  175.40   12.30
  -6   4   0  177.79   10.58
   6  -4   1   23.48    4.79
   6  -4   2   91.88    9.16
   6  -4   3   45.21    6.61
   6  -4   4    4.89    2.81
   6  -4   5   59.53    7.74
   6  -4   6    0.05    1.60
   6  -4   7    6.69    3.08
   6  -4   8   23.43    5.26
   6  -4   9    4.82    3.13
   6  -4  10   -1.62    2.15
   6  -4  11   -1.64    2.01
   6  -4  12   -0.37    1.77
   6  -4  13    1.03    1.71
   6  -4  14    1.40    2.01
  -6   5  18   -0.32    1.44
  -6   5  17   -0.84    1.55
  -6   5  16    2.11    2.91
  -6   5  15    7.26    3.57
  -6   5  14    6.31    2.88
  -6   5  13    1.17    1.79
  -6   5  12   15.14    4.17
  -6  -5  12   21.17    4.43
  -6   5  11    3.32    2.80
  -6  -5  11    2.24    1.67
  -6  -5  10   97.05    8.95
  -6   5  10  108.18   10.92
  -6   5   9   -1.19    2.08
  -6  -5   9    0.16    1.26
  -6   5   8   10.95    3.38
  -6  -5   8    4.21    1.82
  -6   5   7    0.44    1.70
  -6  -5   7    1.77    2.11
  -6   5   6   17.94    4.08
  -6  -5   6   15.57    3.46
  -6   5   5   13.62    3.58
  -6  -5   5   11.73    3.58
  -6   5   4   17.82    4.20
  -6  -5   4   21.84    4.43
  -6   5   3   19.07    4.17
   6  -5  -3   19.03    4.32
   6  -5  -2   45.81    6.45
   6  -5  -1   47.95    6.56
   6  -5   0  162.37   12.27
   6  -5   1    3.01    2.57
   6  -5   2    6.15    3.02
   6  -5   3  117.60   10.88
   6  -5   4   24.34    5.12
   6  -5   5   25.49    5.81
   6  -5   6   10.97    3.59
   6  -5   7   21.94    4.95
   6  -5   8   -0.36    1.50
   6  -5   9   -0.83    1.59
   6  -5  10   11.27    4.13
   6  -5  11    0.05    2.76
   6  -5  12    5.87    3.09
  -6   6  16    2.38    1.98
  -6   6  15   10.15    3.85
  -6   6  14   -0.18    2.58
  -6   6  13   -2.31    2.42
  -6   6  12   -0.37    2.04
  -6  -6  12    4.00    2.13
  -6  -6  11    6.51    2.58
  -6   6  11    8.41    3.50
  -6   6  10   40.76    7.16
  -6  -6  10   44.14    6.42
  -6   6   9    8.30    3.13
  -6  -6   9    4.93    2.27
  -6   6   8    1.16    1.97
  -6  -6   8    2.28    1.69
  -6   6   7   15.40    4.00
  -6  -6   7   14.36    3.70
  -6   6   6    0.71    1.29
  -6  -6   6    0.95    1.26
  -6  -6   5    0.13    1.25
   6  -6  -3    2.14    2.04
   6  -6  -2   29.10    5.26
   6  -6  -1    5.30    2.57
   6  -6   0    3.09    2.66
   6  -6   1   16.52    4.38
   6  -6   2    5.63    3.55
   6  -6   3   12.60    4.02
   6  -6   4   10.55    3.91
   6  -6   5    1.76    2.05
   6  -6   6    5.87    2.95
   6  -6   7    2.30    2.27
   6  -6   8    0.51    1.61
   6  -6   9    7.27    2.67
   6  -6  10   -0.17    2.37
  -6   7  13   14.38    4.95
  -6   7  12   -0.13    1.87
  -6  -7  12   12.98    3.84
  -6   7  11    9.99    3.66
  -6  -7  11    4.75    1.95
  -6  -7  10   -1.60    2.08
  -6  -7   9    2.59    1.38
  -6  -7   8   23.58    4.72
  -6  -7   7   -0.60    1.96
  -6  -7   6   10.08    3.30
  -6  -7   5    1.22    1.93
   6  -7  -4    8.73    3.03
   6  -7  -3    0.54    1.22
   6  -7  -2    8.47    3.20
   6  -7  -1   31.38    5.93
   6  -7   0    5.34    2.91
   6  -7   1   57.66    8.17
   6  -7   2  177.79   14.21
   6  -7   3    6.16    3.55
   6  -7   4   -1.22    2.39
   6  -7   5    2.65    2.82
   6  -7   6    1.54    1.97
   6  -7   7   11.27    4.27
  -6  -8   9   -0.37    1.50
  -6  -8   8    3.57    2.33
  -6  -8   7    4.29    2.18
  -6  -8   6    0.30    1.34
  -6  -8   5    3.67    2.49
   6  -8  -4    0.24    1.55
   6  -8  -3   13.90    3.74
   6  -8  -2   28.52    5.86
   6  -8  -1   -1.19    2.13
   6  -8   0   -1.02    1.40
   6  -8   1    2.34    1.79
   6  -8   2    3.59    2.82
   6  -8   3   -0.20    1.96
   6  -8   4    7.95    3.41
  -6  -9   9    2.22    2.24
  -6  -9   5   -1.36    1.84
   6  -9  -3    5.34    3.01
   6  -9  -2    2.20    2.72
   6  -9  -1    6.66    4.03
   6  -9   0   13.38    4.45
  -7   0  20   21.13    5.44
  -7   0  19   -2.06    2.80
  -7   0  18    7.38    3.89
  -7   0  17    0.79    1.98
  -7   0  16   18.10    4.65
  -7   0  15    1.36    2.20
  -7   0  14   39.13    6.54
  -7   0  13   -0.40    1.41
  -7   0  12   29.25    5.43
  -7   0  11    1.67    1.10
  -7   0  10  173.41   12.46
  -7   0   9    0.52    2.35
  -7   0   8  612.01   22.15
  -7   0   7    1.89    2.27
  -7   0   6   53.69    6.70
  -7   0   6   52.15    6.21
  -7   0   5    1.24    1.46
  -7   0   5   -0.32    1.20
  -7   0   4   49.03    6.12
  -7   0   4   43.24    5.34
  -7   0   3   -1.72    2.19
  -7   0   3   -1.00    1.18
  -7   0   2   50.37    6.16
  -7   0   2   48.16    5.35
  -7   0   1   -2.08    1.75
  -7   0   1   -0.35    1.20
  -7   0   0  109.52    9.17
  -7   0   0  121.65    7.67
  -7   0  -1   -0.24    1.04
  -7   0  -1    2.50    1.28
  -7   0  -2   15.78    3.68
  -7   0  -2   10.25    2.11
  -7   0  -3   -0.84    1.44
  -7   0  -3    0.93    1.00
  -7   0  -4  115.52    9.41
  -7   0  -4  102.98    5.32
  -7   0  -5   -1.90    1.92
  -7   0  -6   12.58    3.38
   7   0   7   -1.18    1.69
   7   0   8   57.43    7.52
   7   0   9   -1.51    2.63
   7   0  10   57.97    7.66
   7   0  11   -0.12    1.80
   7   0  12   11.09    3.44
   7   0  13   -0.57    1.98
   7   0  14    2.07    2.66
  -7  -1  20   23.23    5.89
  -7   1  20   17.56    4.94
  -7  -1  19    0.67    2.09
  -7   1  19    0.36    2.58
  -7  -1  18    2.09    2.35
  -7   1  18   -0.15    1.59
  -7  -1  17    4.43    3.21
  -7   1  17    0.49    2.04
  -7  -1  16   16.40    4.60
  -7   1  16    7.09    3.27
  -7  -1  15    8.94    3.32
  -7   1  15    4.29    2.98
  -7  -1  14    0.86    2.07
  -7   1  14   -1.04    1.56
  -7  -1  13    1.16    1.86
  -7   1  13    0.56    1.49
  -7  -1  12   14.74    3.89
  -7   1  12   13.19    3.69
  -7  -1  11   29.98    5.57
  -7   1  11   24.36    4.71
  -7  -1  10   20.36    4.41
  -7   1  10   18.72    4.15
  -7  -1   9   10.29    3.24
  -7   1   9   11.41    3.36
  -7  -1   8   22.13    4.75
  -7  -1   8   19.74    4.25
  -7   1   8   21.89    4.21
  -7  -1   7   49.61    6.32
  -7  -1   7   43.83    6.10
  -7   1   7   45.87    6.10
  -7  -1   6   33.16    5.37
  -7  -1   6   34.12    5.16
  -7   1   6   24.24    4.47
  -7  -1   5   24.23    4.63
  -7  -1   5   25.06    4.35
  -7   1   5   19.73    3.74
  -7  -1   4  139.17   10.54
  -7   1   4  149.70   10.84
  -7  -1   4  160.31   10.36
  -7   1   4  160.31   10.33
  -7  -1   3    8.67    2.99
  -7   1   3   16.13    3.94
  -7  -1   3   11.64    3.04
  -7   1   3   10.41    2.89
  -7  -1   2  187.35   11.93
  -7   1   2  168.00   11.20
  -7  -1   2  181.80   10.52
  -7   1   2  166.22    9.85
  -7  -1   1   -2.50    1.94
  -7   1   1    1.26    1.42
  -7  -1   1    1.49    1.30
  -7   1   1   -1.45    1.37
  -7  -1   0  135.19   10.33
  -7   1   0  137.48   10.11
  -7  -1   0  145.07    8.70
  -7   1   0  142.06    8.49
  -7  -1  -1   21.14    4.14
  -7   1  -1   16.69    3.65
  -7   1  -1   27.27    3.63
  -7  -1  -1   22.74    3.35
  -7   1  -2    3.92    1.27
  -7  -1  -2    2.08    1.06
  -7   1  -2    4.67    1.88
  -7  -1  -2    5.87    2.00
  -7   1  -3    3.07    1.22
  -7  -1  -3    1.70    1.32
  -7   1  -3    2.21    1.40
  -7  -1  -3    4.86    1.41
  -7   1  -4   69.77    7.12
  -7  -1  -4   67.65    4.57
   7  -1   4   72.32    8.14
  -7   1  -4   72.38    4.68
   7  -1   5    2.19    2.12
  -7   1  -5    5.72    2.07
   7  -1   6    3.08    2.28
  -7   1  -6    0.82    1.08
   7  -1   7    6.12    3.27
  -7   1  -7    4.39    1.94
   7  -1   8    3.48    2.20
  -7   1  -8    1.52    2.15
   7  -1   9   -0.35    1.51
  -7   1  -9    0.99    1.28
   7  -1  10    3.03    2.55
  -7   1 -10    3.99    1.67
   7  -1  11   -0.48    1.54
  -7   1 -11    1.01    1.02
  -7   1 -12   10.37    2.90
   7  -1  12    8.48    2.84
   7  -1  13    5.39    3.01
   7  -1  14   23.48    5.44
   7  -1  15   -1.84    2.94
   7  -1  16    3.77    2.50
  -7  -2  20    4.39    2.78
  -7   2  20    3.60    2.38
  -7  -2  19    0.47    2.97
  -7   2  19    5.18    2.96
  -7  -2  18    3.00    1.73
  -7   2  18    0.14    2.27
  -7  -2  17    2.62    2.45
  -7   2  17    7.31    3.50
  -7  -2  16    6.95    3.22
  -7   2  16    0.59    2.70
  -7  -2  15    2.47    1.43
  -7   2  15    6.07    2.66
  -7  -2  14    1.73    1.65
  -7   2  14    3.27    2.23
  -7   2  13    2.95    1.85
  -7   2  12  117.61   10.92
  -7   2  11    2.11    2.20
  -7   2  10   10.73    3.07
  -7  -2   9   10.94    3.44
  -7   2   9    9.84    3.29
  -7  -2   8   58.40    7.18
  -7   2   8   56.35    6.80
  -7  -2   7   10.38    3.30
  -7   2   7    5.71    2.50
  -7  -2   6  299.71   15.94
  -7   2   6  297.16   15.25
  -7  -2   5   22.68    4.18
  -7   2   5   22.19    4.26
  -7  -2   4   -4.83    2.25
  -7   2   4    0.74    0.98
  -7   2   3    8.61    2.49
  -7  -2   3    2.40    1.65
  -7   2   2    2.08    1.67
  -7  -2   2    1.15    1.66
  -7   2   1    1.42    1.53
  -7  -2   1    0.14    1.73
  -7   2   1    1.39    1.56
  -7  -2   0   86.53    8.49
  -7   2   0   93.91    8.31
  -7   2   0   90.63    7.03
  -7   2  -1    6.26    2.03
  -7  -2  -1    4.83    2.17
  -7   2  -1    5.42    2.25
  -7   2  -2  174.89   11.09
   7  -2   2  167.99   12.44
  -7   2  -2  173.30    9.06
  -7   2  -3   18.99    2.81
   7  -2   3   15.79    3.92
  -7   2  -3   17.24    3.59
   7  -2   4    0.36    1.82
  -7   2  -4   -0.58    1.34
  -7  -2  -4   -0.31    0.60
   7  -2   5   12.25    3.91
  -7   2  -5    9.81    2.63
   7  -2   6   16.94    4.23
  -7   2  -6   15.10    3.39
   7  -2   7   -2.33    2.06
  -7   2  -7    0.81    1.55
  -7   2  -8   58.21    6.49
   7  -2   8   62.93    8.37
   7  -2   9    1.10    1.91
  -7   2  -9    0.85    1.43
   7  -2  10   -1.13    1.96
  -7   2 -10    0.44    1.38
   7  -2  11    0.21    1.57
   7  -2  12   -3.60    2.78
   7  -2  13    8.83    4.04
   7  -2  14    9.33    3.48
   7  -2  15    5.52    3.16
  -7   3  19   -1.39    2.05
  -7  -3  19   -1.15    1.89
  -7   3  18   13.16    4.76
  -7  -3  18    4.17    2.60
  -7   3  17   -1.60    2.59
  -7   3  16    5.24    2.57
  -7   3  15    1.53    1.75
  -7   3  14   53.58    7.93
  -7   3  13    4.31    2.59
  -7   3  12   12.87    4.22
  -7   3  11   21.94    5.03
  -7  -3  11   32.46    5.72
  -7  -3  10   64.72    7.73
  -7   3  10   61.46    7.83
  -7   3   9   26.20    5.27
  -7  -3   9   27.36    5.14
  -7   3   8   10.48    3.33
  -7  -3   8   10.76    3.35
  -7   3   7   14.69    3.97
  -7  -3   7   15.00    3.69
  -7  -3   6   66.60    7.63
  -7   3   6   66.00    7.35
  -7   3   5   20.39    4.21
  -7  -3   5   16.65    3.85
  -7  -3   4   54.21    7.00
  -7   3   4   61.78    6.84
  -7  -3   3   46.91    6.45
  -7   3   3   46.23    5.75
  -7   3   2   12.36    2.96
  -7  -3   2   10.10    3.00
  -7   3   1    8.76    2.54
  -7  -3   1   11.01    2.92
  -7   3   0   14.53    3.26
   7  -3   0   10.88    3.62
  -7   3  -1    4.43    1.84
   7  -3   1    8.89    3.32
  -7   3  -2   17.31    2.98
   7  -3   2   13.60    3.70
   7  -3   3    2.95    2.67
   7  -3   4   40.76    6.62
  -7   3  -4   49.60    5.82
   7  -3   5    1.69    1.57
  -7   3  -5   -0.42    1.02
  -7   3  -6   39.44    5.30
   7  -3   6   24.60    5.34
   7  -3   7    4.27    2.39
  -7   3  -7   12.11    2.98
   7  -3   8   25.55    5.67
   7  -3   9    3.10    1.98
   7  -3  10    5.77    3.14
   7  -3  11    3.24    3.12
   7  -3  12   11.59    4.19
   7  -3  13   -0.73    1.66
  -7   4  18    5.49    3.68
  -7   4  17    8.29    3.65
  -7   4  16   10.58    4.04
  -7   4  15   -1.03    1.58
  -7   4  14    2.89    2.12
  -7   4  13   12.12    3.98
  -7   4  12   13.83    4.19
  -7   4  11    3.66    2.55
  -7  -4  11    4.87    2.29
  -7   4  10   35.19    6.30
  -7  -4  10   29.12    5.30
  -7   4   9   12.39    3.87
  -7  -4   9    8.81    2.87
  -7   4   8    0.26    1.35
  -7  -4   8   -1.88    2.11
  -7   4   7    8.69    3.47
  -7  -4   7    2.16    1.77
  -7   4   6   10.68    3.17
  -7  -4   6   10.06    2.98
  -7   4   5    1.11    1.95
  -7  -4   5    3.06    2.32
  -7  -4   4  109.45    9.90
  -7   4   4  121.45   10.17
  -7  -4   3  113.72   10.22
  -7   4   3  106.65    9.40
  -7   4   2    2.70    2.18
  -7  -4   2    1.48    1.39
  -7   4   1    4.83    2.30
   7  -4  -1   13.28    3.98
  -7   4   0   23.82    4.10
   7  -4   0   24.73    4.97
   7  -4   1    3.33    2.37
   7  -4   2   56.41    7.89
   7  -4   3   19.80    4.67
   7  -4   4    1.66    2.04
   7  -4   5    1.09    1.64
   7  -4   6   35.07    6.50
   7  -4   7   15.56    4.53
   7  -4   8   10.08    4.35
   7  -4   9    6.20    2.62
   7  -4  10    2.88    2.17
   7  -4  11   15.74    4.62
  -7   5  16    3.32    3.02
  -7   5  15    4.05    3.38
  -7   5  14   13.72    4.36
  -7   5  13   24.11    5.76
  -7   5  12   53.86    8.31
  -7  -5  12   38.02    6.23
  -7   5  11   13.40    4.28
  -7  -5  11    9.00    3.34
  -7   5  10    2.10    1.90
  -7  -5  10    2.00    2.06
  -7   5   9    3.57    2.53
  -7  -5   9    0.84    1.60
  -7   5   8    0.18    2.17
  -7  -5   8    1.94    2.11
  -7   5   7    0.44    1.30
  -7  -5   7   -0.39    1.24
  -7   5   6   -0.56    1.29
  -7  -5   6    0.38    1.26
  -7   5   5    0.34    1.83
  -7  -5   5    5.61    2.91
  -7   5   4    8.17    2.98
  -7  -5   4    6.59    3.11
  -7   5   3   36.79    5.87
  -7  -5   3   47.79    6.81
   7  -5  -2   58.46    8.01
   7  -5  -1    5.43    2.71
   7  -5   0    0.24    1.62
   7  -5   1    4.67    2.72
   7  -5   2   12.16    3.73
   7  -5   3    9.87    3.53
   7  -5   4    1.34    2.38
   7  -5   5    0.31    1.64
   7  -5   6    7.18    3.33
   7  -5   7    0.38    2.44
   7  -5   8   31.42    6.56
   7  -5   9   -0.94    2.25
  -7   6  13    0.96    2.12
  -7   6  12    0.61    1.78
  -7  -6  12    1.93    2.22
  -7   6  11    0.27    2.32
  -7  -6  11   -2.52    1.98
  -7   6  10    5.99    3.31
  -7  -6  10   -1.53    2.22
  -7   6   9    7.19    3.22
  -7  -6   9    9.16    3.29
  -7   6   8    1.88    2.61
  -7  -6   8    5.16    2.38
  -7   6   7   -0.15    1.34
  -7  -6   7    2.82    1.91
  -7   6   6    1.03    1.94
  -7  -6   6   -0.49    1.68
  -7  -6   5   -2.01    1.59
  -7  -6   4    4.03    2.62
  -7  -6   3    2.80    1.95
   7  -6  -2    6.54    2.35
   7  -6  -1   35.25    6.48
   7  -6   0   22.41    5.25
   7  -6   1   46.96    7.49
   7  -6   2    1.68    1.63
   7  -6   3   -0.11    1.79
   7  -6   4    3.90    2.55
   7  -6   5   -1.11    2.25
   7  -6   6   -0.78    1.60
  -7  -7  12    1.80    1.88
  -7  -7  11    4.59    1.64
  -7   7  10    1.96    1.94
  -7  -7  10   -2.85    2.37
  -7  -7   9   -2.59    2.39
  -7  -7   8    1.60    1.35
  -7  -7   7    0.28    1.86
  -7  -7   6    1.75    2.14
  -7  -7   5   -1.57    1.74
  -7  -7   4    1.77    2.80
   7  -7  -2    0.49    1.59
   7  -7  -1    4.69    2.76
   7  -7   0    0.53    1.65
   7  -7   1   -4.61    2.71
   7  -7   2    3.13    2.39
   7  -7   3    1.77    2.33
  -7  -8   9   -0.68    1.24
  -7  -8   8    1.18    1.54
  -7  -8   7   -1.39    2.26
  -7  -8   6    5.97    3.10
  -7  -8   5    4.77    2.68
  -7  -8   4   -0.09    1.62
   7  -8  -2    4.05    2.23
   7  -8  -1   31.63    6.67
  -8   0  18   -5.30    4.02
  -8   0  17    0.35    2.25
  -8   0  16    7.20    3.03
  -8   0  15    3.04    2.93
  -8   0  14    2.23    1.98
  -8   0  13   -2.25    2.55
  -8   0  12    7.43    3.06
  -8   0  11    0.11    1.62
  -8   0  10    0.28    1.50
  -8   0   9   -1.95    1.72
  -8   0   8    1.57    1.58
  -8   0   7    0.10    1.30
  -8   0   6    2.08    2.17
  -8   0   6    2.52    1.82
  -8   0   5   -0.68    1.52
  -8   0   5   -2.79    2.00
  -8   0   4   13.65    3.95
  -8   0   4    7.02    2.68
  -8   0   3    0.50    2.20
  -8   0   3   -0.62    1.10
  -8   0   2   15.59    4.08
  -8   0   2   11.51    3.04
  -8   0   1   -3.25    1.96
  -8   0   1   -1.23    1.30
  -8   0   0    0.64    1.39
  -8   0   0   -0.35    1.05
  -8   0  -1    0.46    1.78
  -8   0  -1   -0.84    0.95
  -8   0  -2    4.08    2.08
  -8   0  -3   -1.96    1.84
  -8   0  -4    3.14    2.05
  -8   0  -5    1.81    2.39
  -8   0  -6   13.20    3.62
  -8   0  -7    3.04    2.69
  -8   0  -8   -0.58    1.21
  -8   0  -9   -2.14    2.10
  -8   0 -10    3.88    2.46
  -8   0 -11    0.57    1.33
  -8   0 -12    3.31    2.10
  -8  -1  18    3.69    2.72
  -8   1  18    0.07    1.53
  -8  -1  17    6.43    3.46
  -8   1  17    3.60    2.71
  -8  -1  16   12.52    4.18
  -8   1  16    9.02    3.66
  -8  -1  15   -0.50    1.45
  -8   1  15    4.48    3.29
  -8  -1  14    5.60    3.05
  -8   1  14    3.76    2.80
  -8  -1  13    5.19    2.55
  -8   1  13    2.92    2.80
  -8  -1  12   -2.24    1.29
  -8   1  12   -1.99    2.72
  -8  -1  11   11.70    3.74
  -8   1  11   12.25    3.32
  -8  -1  10    4.19    2.90
  -8   1  10   -1.20    1.89
  -8  -1   9  168.28   12.92
  -8   1   9  159.31   12.31
  -8  -1   8    6.93    3.04
  -8  -1   8    6.98    2.95
  -8   1   8    7.60    2.74
  -8  -1   7   48.31    7.05
  -8  -1   7   57.99    7.32
  -8   1   7   60.85    7.35
  -8  -1   6   62.56    7.69
  -8  -1   6   61.30    7.39
  -8   1   6   60.07    7.01
  -8  -1   5    0.76    1.85
  -8  -1   5    1.51    1.23
  -8   1   5    2.07    1.91
  -8  -1   4   11.78    3.76
  -8   1   4    8.77    2.96
  -8  -1   4    9.59    2.92
  -8   1   4    6.13    2.34
  -8  -1   3   -1.72    2.45
  -8   1   3    5.13    2.76
  -8  -1   3    3.11    1.66
  -8   1   3    0.78    1.15
  -8  -1   2   16.13    4.01
  -8   1   2   24.47    4.83
  -8  -1   2   20.23    3.74
  -8   1   2   21.92    3.95
  -8  -1   1    7.03    2.74
  -8   1   1    7.31    2.87
  -8  -1   1    5.92    2.20
  -8   1   1    6.03    2.19
  -8  -1   0   25.61    4.89
  -8   1   0   30.87    5.48
  -8   1   0   31.97    4.39
  -8  -1   0   27.67    4.14
  -8  -1  -1  105.80   10.07
  -8   1  -1  111.00    9.87
  -8  -1  -1  117.59    7.99
  -8   1  -1  117.04    7.80
  -8  -1  -2    3.52    1.59
  -8   1  -2    3.04    2.15
  -8  -1  -3   18.77    4.47
  -8   1  -3   11.25    3.47
  -8  -1  -4   25.74    5.25
  -8   1  -4   14.38    3.80
  -8  -1  -5   -2.33    2.13
  -8   1  -5   -1.49    1.83
  -8  -1  -6    8.69    2.85
  -8   1  -6   11.55    3.67
  -8   1  -7   24.24    4.81
  -8   1  -8   -2.82    2.35
   8  -1   8    1.52    1.94
   8  -1   9   16.52    4.50
  -8   1  -9   17.86    4.25
   8  -1  10    8.46    3.60
  -8   1 -10   17.56    4.57
   8  -1  11    5.62    3.19
   8  -1  12    9.44    3.15
   8  -1  13   18.49    5.20
  -8  -2  18    2.46    1.95
  -8   2  18    8.52    4.09
  -8  -2  17   -1.61    2.73
  -8   2  17   -1.10    2.59
  -8  -2  16    0.07    1.75
  -8   2  16   -3.14    2.98
  -8  -2  15   10.99    4.06
  -8   2  15   10.74    4.08
  -8  -2  14    7.62    3.83
  -8   2  14    1.78    1.42
  -8  -2  13   -0.48    2.00
  -8   2  13    0.13    1.81
  -8  -2  12    1.14    1.49
  -8   2  12    0.87    1.82
  -8  -2  11  123.26   11.59
  -8   2  11  105.07   10.69
  -8  -2  10    2.49    1.59
  -8   2  10    4.54    2.69
  -8  -2   9    9.71    3.05
  -8  -2   9   14.47    4.11
  -8   2   9    9.06    3.28
  -8  -2   8    1.19    1.85
  -8   2   8    0.63    1.45
  -8  -2   7   60.00    7.71
  -8   2   7   70.22    8.12
  -8  -2   6   14.39    4.00
  -8   2   6    6.25    2.86
  -8  -2   5    1.34    1.96
  -8   2   5   -0.25    1.14
  -8   2   4    1.57    1.67
  -8  -2   4   -8.74    3.17
  -8   2   3    0.86    1.13
  -8  -2   3    0.78    1.38
  -8   2   2    3.35    1.96
  -8  -2   2    0.52    1.62
  -8  -2   2    1.42    1.31
  -8  -2   1   47.31    6.77
  -8  -2   1   45.30    5.57
  -8   2   1   35.94    5.76
  -8   2   1   41.50    5.25
  -8   2   0   30.26    4.34
  -8  -2   0   31.62    5.89
  -8   2   0   27.02    4.84
  -8  -2   0   32.12    4.62
  -8   2  -1    1.03    1.38
  -8  -2  -1    3.00    2.21
  -8   2  -1   -0.83    1.27
  -8  -2  -1    1.25    1.44
  -8  -2  -2    0.37    1.34
  -8   2  -2    1.97    1.60
  -8  -2  -3    1.01    1.76
  -8   2  -3    1.82    1.85
  -8   2  -4   -0.33    1.51
  -8   2  -5    2.44    1.68
   8  -2   5   -1.00    2.09
   8  -2   6    1.98    2.07
  -8   2  -6    0.75    1.84
   8  -2   7   -1.29    1.47
  -8   2  -7   -0.66    1.56
   8  -2   8    5.16    3.05
  -8   2  -8    3.45    1.77
   8  -2   9    7.00    3.32
   8  -2  10    5.38    3.14
   8  -2  11   14.45    4.62
   8  -2  12    1.77    2.45
  -8   3  17    1.13    1.82
  -8  -3  17   -1.48    2.58
  -8   3  16    3.32    1.73
  -8  -3  16    6.70    2.99
  -8   3  15    1.17    2.52
  -8   3  14   13.67    4.19
  -8   3  13   36.55    6.99
  -8   3  12   12.11    3.92
  -8   3  11   21.68    4.94
  -8  -3  11   23.51    5.44
  -8   3  10    3.15    1.41
  -8  -3  10    5.72    2.92
  -8   3   9    3.01    2.31
  -8  -3   9    4.45    2.52
  -8   3   8    6.93    3.47
  -8  -3   8    7.31    3.21
  -8   3   7   12.95    3.65
  -8  -3   7    7.02    3.02
  -8   3   6    4.28    2.04
  -8  -3   6    4.71    2.13
  -8   3   5    7.74    2.48
  -8  -3   5    8.60    3.07
  -8   3   4    9.64    2.94
  -8  -3   4   11.94    3.69
  -8   3   3    2.83    1.38
  -8  -3   3    3.17    2.24
  -8   3   2    7.20    2.10
  -8  -3   2    8.99    3.49
  -8  -3   1   90.76    9.72
  -8   3   1   84.64    7.95
  -8   3   0    7.07    2.51
  -8  -3   0   13.16    4.02
  -8   3  -1   14.81    3.18
  -8  -3  -1   13.79    3.92
   8  -3   3    5.77    3.37
   8  -3   4   -0.92    1.94
  -8   3  -4    2.82    2.47
   8  -3   5   28.39    6.02
  -8   3  -5   49.67    6.35
   8  -3   6   29.29    6.36
  -8   3  -6   25.31    4.71
   8  -3   7    3.30    2.47
   8  -3   8    0.09    2.27
   8  -3   9    0.63    2.04
   8  -3  10    0.06    1.54
  -8   4  15    3.58    2.41
  -8   4  14    1.96    2.53
  -8   4  13   32.96    6.59
  -8   4  12    3.18    2.37
  -8   4  11    2.44    2.06
  -8  -4  11    3.92    2.40
  -8   4  10   17.37    4.92
  -8  -4  10    8.69    3.01
  -8   4   9    4.38    3.01
  -8  -4   9    2.45    2.53
  -8   4   8    1.44    1.89
  -8  -4   8   -0.40    1.41
  -8   4   7   -1.44    1.46
  -8  -4   7   -2.03    2.39
  -8   4   6    2.21    1.85
  -8  -4   6    3.64    2.28
  -8   4   5   14.52    3.80
  -8  -4   5    5.79    2.37
  -8   4   4    9.73    3.17
  -8  -4   4   15.15    4.13
  -8   4   3   14.90    3.72
  -8  -4   3   17.34    4.53
  -8   4   2   22.80    4.68
  -8  -4   2   12.05    3.74
  -8   4   1    4.07    2.14
  -8  -4   1   -0.92    1.31
  -8   4   0   -0.45    1.14
  -8  -4   0    1.28    1.65
   8  -4   1    4.07    2.61
   8  -4   2    2.63    1.53
   8  -4   3   13.72    4.42
   8  -4   4    2.40    1.41
   8  -4   5    4.93    3.18
   8  -4   6   -0.63    1.76
   8  -4   7    6.30    3.69
   8  -4   8    5.01    2.37
  -8   5  13   -0.90    1.58
  -8   5  12    1.96    2.46
  -8  -5  12    2.42    1.74
  -8   5  11   -1.66    1.41
  -8  -5  11    1.65    1.32
  -8   5  10    4.86    2.94
  -8  -5  10    2.36    2.07
  -8   5   9    3.99    2.49
  -8  -5   9    2.04    1.64
  -8   5   8   -0.12    1.74
  -8  -5   8    1.54    2.11
  -8   5   7   16.68    4.33
  -8  -5   7   14.01    4.15
  -8   5   6    5.95    2.86
  -8  -5   6    8.16    3.69
  -8   5   5    6.17    2.92
  -8  -5   5    1.57    2.14
  -8   5   4    4.22    2.13
  -8  -5   4   12.48    4.32
  -8   5   3    4.16    2.02
  -8  -5   3   10.06    3.41
  -8  -5   2   -1.58    1.97
  -8  -5   1   -1.13    1.36
   8  -5   0    5.43    2.90
   8  -5   1    3.17    2.62
   8  -5   2    9.31    3.62
   8  -5   3    5.99    3.04
   8  -5   4   14.74    4.79
   8  -5   5    8.79    4.09
  -8  -6  13   -0.50    2.71
  -8  -6  12    5.81    3.26
  -8   6  11    6.75    3.56
  -8  -6  11   -3.02    2.29
  -8   6  10   10.69    4.52
  -8  -6  10   18.72    4.83
  -8   6   9    2.47    2.44
  -8  -6   9    4.80    2.69
  -8   6   8    7.61    3.44
  -8  -6   8   11.17    3.78
  -8   6   7    4.21    2.35
  -8  -6   7    1.13    1.76
  -8   6   6    3.53    2.46
  -8  -6   6   -0.60    1.49
  -8  -6   5    2.14    2.44
  -8  -6   4    3.37    2.54
  -8  -6   3   -0.10    1.59
  -8  -6   2    0.87    2.04
   8  -6   0    5.30    3.01
   8  -6   1    2.53    2.71
   8  -6   2    2.80    1.69
  -8  -7  12    0.80    1.63
  -8  -7  11    0.73    1.46
  -8  -7  10    3.29    2.15
  -8  -7   9    6.19    3.08
  -8  -7   8    2.61    2.39
  -8  -7   7   -2.51    2.69
  -8  -7   6   11.41    3.63
  -8  -7   5    4.24    3.08
  -8  -7   4    0.80    2.63
  -8  -7   3    3.24    2.63
  -9   0  16    0.82    2.34
  -9   0  15    2.98    3.26
  -9   0  14   34.34    6.82
  -9   0  13   -1.76    2.14
  -9   0  12    9.89    3.81
  -9   0  11   -1.11    1.87
  -9   0  10   75.11    9.19
  -9   0   9    0.91    1.40
  -9   0   8    2.29    1.79
  -9   0   7    0.46    1.51
  -9   0   6   49.90    7.59
  -9   0   6   45.76    6.44
  -9   0   5    2.90    3.40
  -9   0   5    2.54    2.19
  -9   0   4   10.50    3.88
  -9   0   4    5.97    2.47
  -9   0   3   -0.60    1.89
  -9   0   3   -1.11    1.41
  -9   0   2   -1.57    1.90
  -9   0   2    4.35    2.22
  -9   0   1   -0.15    1.84
  -9   0   1   -0.89    1.55
  -9   0   0   56.14    7.93
  -9   0  -1   -0.69    1.60
  -9   0  -2   -2.06    2.32
  -9   0  -3    1.55    2.36
  -9   0  -4    4.56    2.51
  -9   0  -5   -1.53    1.45
  -9   0  -6   11.00    3.67
  -9   0  -7    0.26    1.50
  -9   0  -8   -1.10    2.03
  -9   0  -9   -1.89    1.86
  -9   0 -10   12.47    4.22
  -9  -1  16    8.86    3.90
  -9   1  16    1.40    2.87
  -9  -1  15    3.35    2.19
  -9   1  15    2.92    2.13
  -9  -1  14   -1.80    2.94
  -9   1  14    4.49    3.39
  -9  -1  13   -1.31    1.91
  -9   1  13    3.64    2.64
  -9  -1  12    8.90    3.86
  -9   1  12   12.54    3.86
  -9  -1  11    2.33    1.69
  -9   1  11    8.20    3.71
  -9  -1  10    5.77    3.11
  -9   1  10   12.39    4.05
  -9  -1   9    2.37    2.35
  -9   1   9    0.25    1.25
  -9  -1   8   30.76    6.28
  -9  -1   8   19.72    4.55
  -9   1   8   27.84    5.32
  -9  -1   7    2.68    2.38
  -9  -1   7    1.48    1.71
  -9   1   7    1.90    1.65
  -9  -1   6    4.34    2.96
  -9  -1   6   13.06    3.53
  -9   1   6   12.44    3.92
  -9  -1   5    1.22    1.81
  -9  -1   5    5.48    2.38
  -9   1   5    4.66    2.64
  -9  -1   4    2.64    2.18
  -9  -1   4   -0.38    1.30
  -9   1   4    0.68    1.58
  -9  -1   3    4.46    2.99
  -9   1   3    4.44    2.91
  -9  -1   3    1.85    2.09
  -9   1   3    1.50    1.44
  -9  -1   2    2.64    2.65
  -9   1   2    1.41    2.48
  -9  -1   2    2.72    1.67
  -9   1   2    1.05    1.41
  -9   1   1    6.27    2.10
  -9  -1   1    4.58    2.39
  -9   1   1    8.26    2.93
  -9  -1   1    6.70    2.22
  -9  -1   0    9.43    3.63
  -9   1   0    7.66    3.27
  -9  -1  -1   -0.34    1.68
  -9   1  -1    1.65    1.32
  -9  -1  -2   13.75    4.08
  -9   1  -2   17.23    4.15
  -9  -1  -3    1.32    2.04
  -9   1  -3    0.59    1.51
  -9  -1  -4    3.70    2.44
  -9   1  -4    3.80    2.42
  -9  -1  -5    0.74    1.85
  -9   1  -5    0.29    1.54
  -9  -1  -6    0.83    1.39
  -9   1  -6    0.83    1.36
  -9  -1  -7    2.67    1.83
  -9   1  -7   -0.18    1.35
  -9  -1  -8    3.00    3.11
  -9   1  -8    1.45    1.64
  -9  -1  -9    3.86    2.40
  -9  -1 -10   -2.41    2.37
  -9  -2  15    3.19    2.49
  -9   2  15    5.23    3.57
  -9  -2  14   -0.01    2.21
  -9   2  14    1.20    1.93
  -9  -2  13    1.94    1.63
  -9   2  13    0.07    1.93
  -9  -2  12    1.58    2.65
  -9   2  12    0.93    1.92
  -9  -2  11    1.07    1.65
  -9   2  11    5.42    2.77
  -9  -2  10    5.17    2.82
  -9   2  10    3.25    2.63
  -9  -2   9   -1.57    2.07
  -9   2   9   -3.31    1.90
  -9  -2   8   -0.78    1.44
  -9   2   8    0.24    1.53
  -9  -2   7   -1.17    2.43
  -9  -2   7   -1.61    2.01
  -9   2   7   -0.03    1.50
  -9  -2   6    4.23    2.70
  -9  -2   6    1.82    1.80
  -9   2   6   -2.81    2.59
  -9   2   5    1.87    1.69
  -9  -2   5    0.15    1.67
  -9  -2   5    1.56    1.47
  -9   2   4    9.23    3.13
  -9  -2   4   14.67    4.15
  -9  -2   4   10.68    3.16
  -9   2   3    9.08    2.82
  -9  -2   3   11.06    3.63
  -9  -2   3    9.75    3.24
  -9   2   2   19.25    3.94
  -9  -2   2   18.37    4.61
  -9  -2   2   21.09    4.26
  -9   2   1    0.12    1.33
  -9  -2   1    2.72    2.32
  -9  -2   1    0.11    1.33
  -9  -2   0   -2.03    2.68
  -9   2   0   -2.23    2.30
  -9  -2  -1    1.08    1.58
  -9   2  -1   -0.06    2.06
  -9  -2  -2    2.65    2.88
  -9   2  -2    8.11    2.85
  -9  -2  -3   -0.07    1.66
  -9   2  -3    2.16    2.34
  -9  -2  -4    8.98    3.70
  -9   2  -4    4.94    2.86
  -9  -2  -5   -0.47    2.02
  -9   2  -5    1.19    1.80
  -9  -2  -6    2.08    1.92
  -9   2  -6    0.20    1.36
  -9  -2  -7    3.94    2.62
  -9  -2  -8    4.64    3.30
  -9   3  14    2.53    2.64
  -9  -3  14    7.09    3.33
  -9   3  13    8.28    3.57
  -9  -3  13   -1.10    2.53
  -9   3  12   23.42    5.72
  -9  -3  12   32.60    6.67
  -9   3  11    0.62    1.79
  -9   3  10    3.10    2.59
  -9  -3  10    0.62    2.13
  -9   3   9   -0.94    1.94
  -9  -3   9   -0.40    2.74
  -9   3   8   -3.31    2.39
  -9  -3   8    2.26    2.48
  -9   3   7    1.16    1.60
  -9  -3   7    2.34    2.49
  -9   3   6    0.08    1.44
  -9  -3   6    1.59    1.68
  -9   3   5    0.93    1.52
  -9  -3   5    4.50    2.68
  -9   3   4    1.35    1.64
  -9  -3   4   -0.88    1.51
  -9   3   3    1.43    1.67
  -9  -3   3    2.49    1.97
  -9   3   2    0.95    1.68
  -9  -3   2    3.11    1.75
  -9  -3   1   -5.62    2.87
  -9  -3   0    1.92    2.07
  -9  -3  -1    1.05    2.69
  -9  -3  -2    6.52    2.99
  -9  -3  -3   -2.38    2.03
  -9  -3  -4    7.27    3.55
  -9  -3  -5    3.45    2.40
  -9   4  12   -1.53    1.96
  -9   4  11    1.47    1.77
  -9  -4  11    8.50    3.83
  -9   4  10   13.87    4.45
  -9  -4  10    4.57    2.59
  -9   4   9    3.05    2.39
  -9  -4   9    4.61    2.45
  -9   4   8    3.62    2.23
  -9  -4   8    4.84    2.76
  -9   4   7   -0.32    1.75
  -9  -4   7    1.51    1.41
  -9   4   6    0.82    1.60
  -9  -4   6    2.60    3.30
  -9   4   5    7.60    3.09
  -9  -4   5    4.47    2.64
  -9   4   4    8.17    3.06
  -9  -4   4    9.19    3.31
  -9   4   3   -1.56    2.05
  -9  -4   3    1.41    2.58
  -9   4   2   -2.39    1.78
  -9  -4   2   -3.66    3.21
  -9  -4   1    9.41    3.83
  -9  -4   0   12.69    4.04
  -9  -4  -1    1.98    2.74
  -9  -4  -2    0.83    1.71
  -9  -4  -3    7.94    3.90
  -9  -5  12    6.87    3.16
  -9  -5  11   12.87    4.43
  -9   5  10    3.03    2.21
  -9  -5  10    4.70    2.43
  -9   5   9    7.92    3.05
  -9  -5   9    2.21    1.46
  -9   5   8   -0.91    1.54
  -9  -5   8    4.41    2.84
  -9   5   7   -3.65    3.51
  -9  -5   7    1.56    2.02
  -9   5   6    0.61    1.51
  -9  -5   6    1.54    2.23
  -9   5   5   19.73    4.85
  -9  -5   5   18.98    5.10
  -9   5   4    1.60    1.38
  -9  -5   4   -0.73    1.89
  -9   5   3    4.91    3.05
  -9  -5   3   -1.05    1.91
  -9  -5   2    4.68    3.06
  -9  -5   1    1.40    2.30
  -9   6   7    1.80    2.15
  -9   6   6   -1.02    1.87
 -10   0  13    2.33    3.14
 -10   0  12    5.92    3.54
 -10   0  11    0.08    2.60
 -10   0  10   -2.44    2.11
 -10   0   9    0.94    1.52
 -10   0   8    0.56    1.27
 -10   0   7   -2.25    2.34
 -10   0   6   25.04    5.13
 -10   0   5   -1.42    1.76
 -10   0   5    0.53    1.79
 -10   0   4    8.01    3.81
 -10   0   4    6.39    2.85
 -10   0   3    2.84    3.13
 -10   0   2   12.91    4.35
 -10   0   1    6.18    2.91
 -10   0   0    4.35    2.20
 -10   0  -1    2.18    2.07
 -10   0  -2    0.72    1.36
 -10   0  -3    0.10    1.54
 -10   0  -4    0.67    1.56
 -10   0  -5    1.78    2.09
 -10   0  -6    9.96    4.03
 -10  -1  13    2.31    2.29
 -10   1  13    3.43    1.79
 -10  -1  12    0.91    2.04
 -10   1  12    5.57    2.62
 -10  -1  11    2.58    2.66
 -10   1  11   -2.05    2.76
 -10  -1  10   21.41    4.97
 -10   1  10   19.62    4.99
 -10  -1   9   16.57    5.04
 -10   1   9    9.11    3.34
 -10  -1   8   19.60    4.74
 -10   1   8   11.75    3.12
 -10  -1   7   17.34    4.90
 -10  -1   7   15.45    4.29
 -10   1   7   19.19    4.61
 -10  -1   6    5.71    3.48
 -10  -1   6    2.23    1.56
 -10   1   6    8.41    3.38
 -10  -1   5    3.19    2.32
 -10  -1   5    3.85    2.71
 -10   1   5    1.56    1.74
 -10  -1   4    4.21    3.15
 -10  -1   4    1.27    1.77
 -10   1   4    2.00    1.67
 -10  -1   3    8.04    3.93
 -10  -1   2    1.01    1.56
 -10   1   2    5.50    3.35
 -10  -1   1    2.21    2.51
 -10   1   1    2.06    2.33
 -10  -1   0    3.44    3.01
 -10   1   0    1.46    1.80
 -10  -1  -1   32.39    7.11
 -10   1  -1    0.77    1.79
 -10  -1  -2   -0.50    1.44
 -10   1  -2    1.05    1.82
 -10  -1  -3    6.90    3.05
 -10   1  -3   12.02    4.02
 -10   1  -4    2.71    2.30
 -10   1  -5    3.66    2.16
 -10   1  -6    3.51    2.94
 -10  -2  12   -1.11    3.06
 -10   2  12   10.91    5.00
 -10  -2  11    4.99    3.06
 -10   2  11    0.59    2.36
 -10  -2  10    9.98    3.50
 -10   2  10   10.61    3.18
 -10  -2   9    8.59    3.87
 -10  -2   9    9.55    3.91
 -10   2   9    1.50    2.32
 -10   2   8    0.98    2.20
 -10  -2   8   -2.55    2.19
 -10  -2   8   -0.04    1.93
 -10   2   7   -1.04    1.80
 -10  -2   7    7.10    3.78
 -10  -2   7    6.76    3.40
 -10   2   6   -2.41    2.66
 -10  -2   6   -2.29    2.59
 -10  -2   6   -2.66    2.58
 -10   2   5    9.95    3.26
 -10  -2   5    8.53    3.63
 -10  -2   5   10.57    3.49
 -10   2   4    6.78    2.59
 -10  -2   4   13.48    4.63
 -10  -2   4   14.63    3.63
 -10  -2   3    0.91    2.45
 -10  -2   2   12.01    3.98
 -10  -2   1    5.51    2.66
 -10  -2   0    0.72    2.41
 -10  -2  -1    0.67    2.24
 -10   2  -2    0.73    1.63
 -10   2  -3    2.19    2.03
 -10   2  -4    3.40    3.03
 -10   3  11    7.02    3.73
 -10  -3  11   10.23    4.21
 -10   3  10    2.53    2.80
 -10  -3  10    2.68    2.75
 -10   3   9    7.80    2.92
 -10  -3   9    9.14    3.62
 -10   3   8    3.40    2.29
 -10  -3   8    3.61    2.85
 -10   3   7   -2.80    2.26
 -10  -3   7    2.79    2.19
 -10   3   6   -1.09    1.86
 -10  -3   6    1.70    2.32
 -10   3   5    4.70    2.00
 -10  -3   5   11.39    4.00
 -10  -3   4   -2.01    2.08
 -10   4   9    1.68    1.81
 -10   4   8    0.46    2.08
 -10   4   7    6.09    3.20
 -10   4   6   -0.12    1.64
 -10   4   5    0.89    2.37
 -10   5   7    5.04    2.55
 -10   5   6   -0.29    1.69
 -11   0   9   -2.71    2.23
 -11   0   8   20.18    5.18
 -11   0   7   -1.49    1.51
 -11  -1   9    2.22    1.65
 -11   1   9    6.24    2.58
 -11  -1   8    6.09    3.79
 -11   1   8   -1.06    1.90
 -11  -1   7   -3.06    2.79
 -11   2   9    1.18    1.65
 -11   2   8   -1.44    1.90
 -11  -2   8    2.08    2.45
   0   0   0    0.00    0.00
;
_shelx_hkl_checksum   57839
