# Supplementary material for: p-Aminobenzoate Organic Salts as Potential Plant Growth Regulators for Tomatoes
Source: Molecules. 2020 Apr 2;25(7):1635. doi: 10.3390/molecules25071635 (PMC7180871; doi:10.3390/molecules25071635)
Supplement: Supplementary file 1 [file molecules-25-01635-s001.zip › str.HDEEA-pABA.cif]

 
data_CL_4531
 
_audit_creation_method            'SHELXL-2014/7'
_shelx_SHELXL_version_number      '2014/7'
_chemical_name_systematic         ?
_chemical_name_common             ?
_chemical_melting_point           ?
_chemical_formula_moiety          
'C7 H6 N O2, C6 H16 N O'
_chemical_formula_sum
 'C13 H22 N2 O3' 
_chemical_formula_weight          254.32

loop_
 _atom_type_symbol
 _atom_type_description
 _atom_type_scat_dispersion_real
 _atom_type_scat_dispersion_imag
 _atom_type_scat_source
 'C'  'C'   0.0033   0.0016
 'International Tables Vol C Tables 4.2.6.8 and 6.1.1.4'
 'H'  'H'   0.0000   0.0000
 'International Tables Vol C Tables 4.2.6.8 and 6.1.1.4'
 'N'  'N'   0.0061   0.0033
 'International Tables Vol C Tables 4.2.6.8 and 6.1.1.4'
 'O'  'O'   0.0106   0.0060
 'International Tables Vol C Tables 4.2.6.8 and 6.1.1.4'
 
_space_group_crystal_system       orthorhombic
_space_group_IT_number            33
_space_group_name_H-M_alt         'P n a 21'
_space_group_name_Hall            'P 2c -2n'
 
_shelx_space_group_comment
;
The symmetry employed for this shelxl refinement is uniquely defined
by the following loop, which should always be used as a source of
symmetry information in preference to the above space-group names.
They are only intended as comments.
;
 
loop_
 _space_group_symop_operation_xyz
 'x, y, z'
 '-x, -y, z+1/2'
 'x+1/2, -y+1/2, z'
 '-x+1/2, y+1/2, z+1/2'
 
_cell_length_a                    17.9492(17)
_cell_length_b                    11.1812(9)
_cell_length_c                    7.1445(6)
_cell_angle_alpha                 90
_cell_angle_beta                  90
_cell_angle_gamma                 90
_cell_volume                      1433.9(2)
_cell_formula_units_Z             4
_cell_measurement_temperature     293(2)
_cell_measurement_reflns_used     508
_cell_measurement_theta_min       3.8550
_cell_measurement_theta_max       19.7620
 
_exptl_crystal_description        'plate'
_exptl_crystal_colour             'colorless'
_exptl_crystal_density_meas       ?
_exptl_crystal_density_method     ?
_exptl_crystal_density_diffrn     1.178          
_exptl_crystal_F_000              552
_exptl_transmission_factor_min    ?
_exptl_transmission_factor_max    ?
_exptl_crystal_size_max           0.400
_exptl_crystal_size_mid           0.200
_exptl_crystal_size_min           0.040
_exptl_absorpt_coefficient_mu     0.084
_shelx_estimated_absorpt_T_min    0.967
_shelx_estimated_absorpt_T_max    0.997
_exptl_absorpt_correction_type    'multi-scan'
_exptl_absorpt_correction_T_min   0.84107
_exptl_absorpt_correction_T_max   1.00000
_exptl_absorpt_process_details    
;
CrysAlisPro, Agilent Technologies,
Version 1.171.37.35 (release 13-08-2014 CrysAlis171 .NET)
(compiled Aug 13 2014,18:06:01)
Empirical absorption correction using spherical harmonics,
 implemented in SCALE3 ABSPACK scaling algorithm.
;
_diffrn_ambient_temperature       293(2)
_diffrn_radiation_wavelength      0.71073
_diffrn_radiation_type            MoK\a
_diffrn_source                    'Enhance (Mo) X-ray Source'
_diffrn_measurement_device_type   'Xcalibur, Eos'
_diffrn_measurement_method        ?
_diffrn_detector_area_resol_mean  ?
_diffrn_reflns_number             3177
_diffrn_reflns_av_unetI/netI      0.0752
_diffrn_reflns_av_R_equivalents   0.0417
_diffrn_reflns_limit_h_min        -10
_diffrn_reflns_limit_h_max        21
_diffrn_reflns_limit_k_min        -13
_diffrn_reflns_limit_k_max        10
_diffrn_reflns_limit_l_min        -5
_diffrn_reflns_limit_l_max        8
_diffrn_reflns_theta_min          3.569
_diffrn_reflns_theta_max          24.996
_diffrn_reflns_theta_full         24.996
_diffrn_measured_fraction_theta_max   0.994
_diffrn_measured_fraction_theta_full  0.994
_diffrn_reflns_Laue_measured_fraction_max    0.994
_diffrn_reflns_Laue_measured_fraction_full   0.994
_diffrn_reflns_point_group_measured_fraction_max   0.739
_diffrn_reflns_point_group_measured_fraction_full  0.739
_reflns_number_total              1870
_reflns_number_gt                 1059
_reflns_threshold_expression      'I > 2\s(I)'
_reflns_Friedel_coverage          0.365
_reflns_Friedel_fraction_max      0.433
_reflns_Friedel_fraction_full     0.433
 
_reflns_special_details
;
 Reflections were merged by SHELXL according to the crystal
 class for the calculation of statistics and refinement.
 
 _reflns_Friedel_fraction is defined as the number of unique
 Friedel pairs measured divided by the number that would be
 possible theoretically, ignoring centric projections and
 systematic absences.
;
 
_computing_data_collection        
;
CrysAlisPro, Agilent Technologies,
Version 1.171.35.21b (release 03-02-2012 CrysAlis171 .NET)
(compiled Feb  3 2012,10:37:01)
;
_computing_cell_refinement
;
CrysAlisPro, Agilent Technologies,
Version 1.171.35.21b (release 03-02-2012 CrysAlis171 .NET)
(compiled Feb  3 2012,10:37:01)
;
_computing_data_reduction
;
CrysAlisPro, Agilent Technologies,
Version 1.171.35.21b (release 03-02-2012 CrysAlis171 .NET)
(compiled Feb  3 2012,10:37:01)
;
_computing_structure_solution     'SHELXL-2014/7 (Sheldrick, 2014)'
_computing_structure_refinement   'SHELXL-2014/7 (Sheldrick, 2014)'
_computing_molecular_graphics     'Mercury (Macrae, 2006)'   
_computing_publication_material   'Microsoft Word 2010'
_refine_special_details           ?
_refine_ls_structure_factor_coef  Fsqd
_refine_ls_matrix_type            full
_refine_ls_weighting_scheme       calc
_refine_ls_weighting_details
'w=1/[\s^2^(Fo^2^)+(0.0543P)^2^] where P=(Fo^2^+2Fc^2^)/3'
_atom_sites_solution_primary      ?
_atom_sites_solution_secondary    ?
_atom_sites_solution_hydrogens    mixed
_refine_ls_hydrogen_treatment     constr
_refine_ls_extinction_method      none
_refine_ls_extinction_coef        .
_refine_ls_abs_structure_details
;
 Flack x determined using 243 quotients [(I+)-(I-)]/[(I+)+(I-)]
 (Parsons, Flack and Wagner, Acta Cryst. B69 (2013) 249-259).
;
_refine_ls_abs_structure_Flack    .
_chemical_absolute_configuration  .
_refine_ls_number_reflns          1870
_refine_ls_number_parameters      167
_refine_ls_number_restraints      2
_refine_ls_R_factor_all           0.1147
_refine_ls_R_factor_gt            0.0609
_refine_ls_wR_factor_ref          0.1484
_refine_ls_wR_factor_gt           0.1259
_refine_ls_goodness_of_fit_ref    1.000
_refine_ls_restrained_S_all       1.003
_refine_ls_shift/su_max           0.000
_refine_ls_shift/su_mean          0.000
 
loop_
 _atom_site_label
 _atom_site_type_symbol
 _atom_site_fract_x
 _atom_site_fract_y
 _atom_site_fract_z
 _atom_site_U_iso_or_equiv
 _atom_site_adp_type
 _atom_site_occupancy
 _atom_site_site_symmetry_order  
 _atom_site_calc_flag
 _atom_site_refinement_flags_posn
 _atom_site_refinement_flags_adp
 _atom_site_refinement_flags_occupancy
 _atom_site_disorder_assembly
 _atom_site_disorder_group
O3 O 0.5443(2) 0.5678(3) 0.6370(9) 0.0990(19) Uani 1 1 d . . . . .
H3 H 0.5690 0.6288 0.6519 0.149 Uiso 1 1 calc R U . . .
N2 N 0.4500(2) 0.7484(4) 0.4318(8) 0.0607(12) Uani 1 1 d . U . . .
H2 H 0.5038 0.7542 0.4523 0.073 Uiso 1 1 calc R U . . .
C8 C 0.4263(3) 0.6292(5) 0.5107(10) 0.082(2) Uani 1 1 d . . . . .
H8A H 0.3739 0.6332 0.5428 0.098 Uiso 1 1 calc R U . . .
H8B H 0.4321 0.5687 0.4145 0.098 Uiso 1 1 calc R U . . .
C9 C 0.4689(4) 0.5916(5) 0.6791(12) 0.089(2) Uani 1 1 d . . . . .
H9A H 0.4663 0.6542 0.7728 0.107 Uiso 1 1 calc R U . . .
H9B H 0.4463 0.5203 0.7315 0.107 Uiso 1 1 calc R U . . .
C10 C 0.4386(4) 0.7438(6) 0.2171(13) 0.099(2) Uani 1 1 d . U . . .
H10A H 0.4550 0.8191 0.1639 0.119 Uiso 1 1 calc R U . . .
H10B H 0.4699 0.6812 0.1661 0.119 Uiso 1 1 calc R U . . .
C11 C 0.3621(5) 0.7222(7) 0.1588(14) 0.129(3) Uani 1 1 d . . . . .
H11A H 0.3573 0.7389 0.0276 0.194 Uiso 1 1 calc R U . . .
H11B H 0.3292 0.7732 0.2284 0.194 Uiso 1 1 calc R U . . .
H11C H 0.3495 0.6401 0.1820 0.194 Uiso 1 1 calc R U . . .
C12 C 0.4160(3) 0.8482(5) 0.5374(13) 0.099(3) Uani 1 1 d . . . . .
H12A H 0.3628 0.8479 0.5131 0.119 Uiso 1 1 calc R U . . .
H12B H 0.4228 0.8328 0.6699 0.119 Uiso 1 1 calc R U . . .
C13 C 0.4447(3) 0.9690(5) 0.4964(15) 0.119(4) Uani 1 1 d . . . . .
H13A H 0.4329 0.9900 0.3696 0.179 Uiso 1 1 calc R U . . .
H13B H 0.4978 0.9700 0.5128 0.179 Uiso 1 1 calc R U . . .
H13C H 0.4223 1.0257 0.5801 0.179 Uiso 1 1 calc R U . . .
O1 O 0.6114(3) 0.7753(4) 0.7174(7) 0.0848(14) Uani 1 1 d . . . . .
O2 O 0.5953(2) 0.8102(3) 0.4147(7) 0.0687(11) Uani 1 1 d . . . . .
N1 N 0.8536(3) 1.1854(4) 0.5814(10) 0.0795(15) Uani 1 1 d . . . . .
H1A H 0.8590 1.2120 0.6944 0.095 Uiso 1 1 d R U . . .
H2A H 0.8399 1.2439 0.5099 0.095 Uiso 1 1 d R U . . .
C1 C 0.8005(3) 1.0980(4) 0.5815(10) 0.0551(14) Uani 1 1 d . . . . .
C2 C 0.7810(3) 1.0368(5) 0.7406(10) 0.0615(18) Uani 1 1 d . . . . .
H2' H 0.8046 1.0549 0.8530 0.074 Uiso 1 1 calc R U . . .
C3 C 0.7260(3) 0.9472(5) 0.7372(9) 0.0581(16) Uani 1 1 d . . . . .
H3' H 0.7137 0.9072 0.8471 0.070 Uiso 1 1 calc R U . . .
C4 C 0.6901(3) 0.9178(4) 0.5724(10) 0.0543(14) Uani 1 1 d . . . . .
C5 C 0.7122(3) 0.9784(5) 0.4131(11) 0.0606(16) Uani 1 1 d . . . . .
H5 H 0.6901 0.9581 0.2996 0.073 Uiso 1 1 calc R U . . .
C6 C 0.7652(3) 1.0672(5) 0.4143(11) 0.0618(16) Uani 1 1 d . . . . .
H6 H 0.7775 1.1066 0.3039 0.074 Uiso 1 1 calc R U . . .
C7 C 0.6293(3) 0.8280(5) 0.5691(11) 0.0589(14) Uani 1 1 d . . . . .
 
loop_
 _atom_site_aniso_label
 _atom_site_aniso_U_11
 _atom_site_aniso_U_22
 _atom_site_aniso_U_33
 _atom_site_aniso_U_23
 _atom_site_aniso_U_13
 _atom_site_aniso_U_12
O3 0.076(3) 0.063(2) 0.158(6) 0.008(3) -0.012(3) 0.000(2)
N2 0.047(3) 0.061(2) 0.075(3) 0.000(3) -0.004(3) -0.003(2)
C8 0.066(5) 0.082(4) 0.098(6) 0.013(4) -0.001(4) -0.015(3)
C9 0.071(5) 0.074(4) 0.123(7) 0.024(4) 0.007(5) -0.001(3)
C10 0.078(6) 0.105(5) 0.114(6) 0.017(5) -0.018(5) -0.012(4)
C11 0.103(7) 0.153(7) 0.132(9) 0.008(6) -0.042(6) 0.013(5)
C12 0.064(4) 0.077(4) 0.155(8) -0.002(5) 0.015(5) 0.008(3)
C13 0.085(5) 0.070(4) 0.203(12) 0.011(5) 0.004(5) 0.005(4)
O1 0.096(4) 0.085(3) 0.074(3) 0.010(3) -0.004(3) -0.027(2)
O2 0.049(2) 0.082(3) 0.075(3) -0.015(3) 0.002(3) -0.0106(19)
N1 0.086(4) 0.082(3) 0.071(4) -0.008(3) -0.001(4) -0.026(3)
C1 0.041(3) 0.064(3) 0.060(4) -0.011(4) 0.000(4) 0.000(3)
C2 0.050(4) 0.076(4) 0.059(5) -0.010(4) -0.009(4) 0.001(3)
C3 0.054(4) 0.069(3) 0.051(4) 0.004(3) -0.001(4) 0.005(3)
C4 0.045(3) 0.062(3) 0.057(4) -0.007(4) -0.005(4) 0.003(3)
C5 0.055(4) 0.073(4) 0.054(4) -0.012(4) 0.000(4) 0.007(3)
C6 0.054(4) 0.071(4) 0.060(4) 0.003(4) 0.000(4) -0.007(3)
C7 0.054(4) 0.062(3) 0.061(4) -0.009(4) -0.003(4) 0.005(3)
 
_geom_special_details
;
 All esds (except the esd in the dihedral angle between two l.s. planes)
 are estimated using the full covariance matrix.  The cell esds are taken
 into account individually in the estimation of esds in distances, angles
 and torsion angles; correlations between esds in cell parameters are only
 used when they are defined by crystal symmetry.  An approximate (isotropic)
 treatment of cell esds is used for estimating esds involving l.s. planes.
;
 
loop_
 _geom_bond_atom_site_label_1
 _geom_bond_atom_site_label_2
 _geom_bond_distance
 _geom_bond_site_symmetry_2
 _geom_bond_publ_flag
O3 C9 1.412(6) . ?
N2 C12 1.479(7) . ?
N2 C8 1.507(7) . ?
N2 C10 1.548(10) . ?
C8 C9 1.487(9) . ?
C10 C11 1.454(9) . ?
C12 C13 1.476(8) . ?
O1 C7 1.254(8) . ?
O2 C7 1.276(8) . ?
N1 C1 1.366(6) . ?
C1 C2 1.372(8) . ?
C1 C6 1.395(9) . ?
C2 C3 1.406(8) . ?
C3 C4 1.382(8) . ?
C4 C5 1.383(9) . ?
C4 C7 1.484(7) . ?
C5 C6 1.376(7) . ?
 
loop_
 _geom_angle_atom_site_label_1
 _geom_angle_atom_site_label_2
 _geom_angle_atom_site_label_3
 _geom_angle
 _geom_angle_site_symmetry_1
 _geom_angle_site_symmetry_3
 _geom_angle_publ_flag
C12 N2 C8 111.1(5) . . ?
C12 N2 C10 118.4(6) . . ?
C8 N2 C10 107.7(5) . . ?
C9 C8 N2 114.1(5) . . ?
O3 C9 C8 112.0(6) . . ?
C11 C10 N2 114.4(7) . . ?
C13 C12 N2 116.4(6) . . ?
N1 C1 C2 122.4(7) . . ?
N1 C1 C6 119.5(7) . . ?
C2 C1 C6 118.1(5) . . ?
C1 C2 C3 121.3(6) . . ?
C4 C3 C2 120.8(6) . . ?
C3 C4 C5 116.8(5) . . ?
C3 C4 C7 121.2(7) . . ?
C5 C4 C7 122.0(7) . . ?
C6 C5 C4 123.1(7) . . ?
C5 C6 C1 119.8(7) . . ?
O1 C7 O2 122.3(5) . . ?
O1 C7 C4 119.5(7) . . ?
O2 C7 C4 118.1(7) . . ?
 
loop_
 _geom_hbond_atom_site_label_D 
 _geom_hbond_atom_site_label_H 
 _geom_hbond_atom_site_label_A 
 _geom_hbond_distance_DH 
 _geom_hbond_distance_HA 
 _geom_hbond_distance_DA 
 _geom_hbond_angle_DHA 
 _geom_hbond_site_symmetry_A 
O3 H3 O1  0.82 1.87 2.676(5) 169.4 .
N2 H2 O2  0.98 1.78 2.701(6) 155.8 .
N1 H1A O2  0.87 2.09 2.908(8) 158.1 4_655
N1 H2A O1  0.87 2.29 2.858(9) 123.0 4_654
C8 H8B O3  0.97 2.54 3.501(9) 172.3 2_664
C13 H13B O2  0.96 2.60 3.285(8) 128.9 .
 
_refine_diff_density_max    0.178
_refine_diff_density_min   -0.151
_refine_diff_density_rms    0.039

_shelx_res_file
;

    CL_4531.res created by SHELXL-2014/7


TITL CL_4531 in Pna2(1)
CELL 0.71073 17.949244 11.181184 7.144473 90 90 90
ZERR 4 0.00167 0.000873 0.000617 0 0 0
LATT -1
SYMM -X,-Y,0.5+Z
SYMM 0.5+X,0.5-Y,+Z
SYMM 0.5-X,0.5+Y,0.5+Z
SFAC C  H  N  O
UNIT 52  88  8 12
OMIT 0 50
L.S. 8
ACTA
SIZE 0.4 0.2 0.04
DELU N2 C10
htab
eqiv $1 -x+3/2, y+1/2, z+1/2
eqiv $2 -x+3/2, y+1/2, z-1/2
eqiv $3 -x+1, -y+1, z-1/2
htab O3 O1
htab N2 O2
htab N1 O2_$1
htab N1 O1_$2
htab C8 O3_$3
htab C13 O2
FMAP 2
PLAN 20
WGHT    0.054300
FVAR       5.52801
O3    4    0.544315    0.567783    0.636997    11.00000    0.07604    0.06349 =
         0.15756    0.00819   -0.01156    0.00018
AFIX 147
H3    2    0.568987    0.628770    0.651879    11.00000   -1.50000
AFIX   0
N2    3    0.449953    0.748364    0.431803    11.00000    0.04671    0.06069 =
         0.07482    0.00041   -0.00363   -0.00304
AFIX  13
H2    2    0.503814    0.754193    0.452320    11.00000   -1.20000
AFIX   0
C8    1    0.426311    0.629238    0.510712    11.00000    0.06594    0.08215 =
         0.09786    0.01254   -0.00136   -0.01477
AFIX  23
H8A   2    0.373857    0.633210    0.542781    11.00000   -1.20000
H8B   2    0.432082    0.568737    0.414494    11.00000   -1.20000
AFIX   0
C9    1    0.468923    0.591577    0.679139    11.00000    0.07050    0.07404 =
         0.12318    0.02421    0.00654   -0.00125
AFIX  23
H9A   2    0.466334    0.654236    0.772813    11.00000   -1.20000
H9B   2    0.446268    0.520272    0.731490    11.00000   -1.20000
AFIX   0
C10   1    0.438570    0.743819    0.217130    11.00000    0.07840    0.10460 =
         0.11363    0.01749   -0.01842   -0.01205
AFIX  23
H10A  2    0.455043    0.819116    0.163893    11.00000   -1.20000
H10B  2    0.469947    0.681178    0.166057    11.00000   -1.20000
AFIX   0
C11   1    0.362136    0.722164    0.158803    11.00000    0.10314    0.15285 =
         0.13169    0.00829   -0.04153    0.01325
AFIX 137
H11A  2    0.357260    0.738925    0.027589    11.00000   -1.50000
H11B  2    0.329220    0.773198    0.228356    11.00000   -1.50000
H11C  2    0.349465    0.640072    0.181958    11.00000   -1.50000
AFIX   0
C12   1    0.415956    0.848192    0.537382    11.00000    0.06421    0.07678 =
         0.15541   -0.00177    0.01509    0.00822
AFIX  23
H12A  2    0.362790    0.847902    0.513057    11.00000   -1.20000
H12B  2    0.422755    0.832802    0.669901    11.00000   -1.20000
AFIX   0
C13   1    0.444749    0.969018    0.496392    11.00000    0.08479    0.06962 =
         0.20322    0.01066    0.00449    0.00455
AFIX 137
H13A  2    0.432870    0.990011    0.369565    11.00000   -1.50000
H13B  2    0.497827    0.969966    0.512850    11.00000   -1.50000
H13C  2    0.422280    1.025674    0.580099    11.00000   -1.50000
AFIX   0
O1    4    0.611356    0.775328    0.717393    11.00000    0.09606    0.08470 =
         0.07356    0.00967   -0.00440   -0.02710
O2    4    0.595251    0.810199    0.414706    11.00000    0.04897    0.08248 =
         0.07468   -0.01504    0.00187   -0.01060
N1    3    0.853638    1.185437    0.581435    11.00000    0.08554    0.08185 =
         0.07097   -0.00780   -0.00099   -0.02591
AFIX   7
H1A   2    0.858988    1.212044    0.694441    11.00000   -1.20000
H2A   2    0.839902    1.243948    0.509921    11.00000   -1.20000
AFIX   0
C1    1    0.800492    1.098034    0.581543    11.00000    0.04142    0.06369 =
         0.06014   -0.01114    0.00022    0.00031
C2    1    0.781006    1.036772    0.740620    11.00000    0.04962    0.07624 =
         0.05872   -0.01002   -0.00872    0.00051
AFIX  43
H2'   2    0.804625    1.054878    0.852959    11.00000   -1.20000
AFIX   0
C3    1    0.726044    0.947169    0.737196    11.00000    0.05370    0.06924 =
         0.05122    0.00353   -0.00083    0.00453
AFIX  43
H3'   2    0.713714    0.907242    0.847107    11.00000   -1.20000
AFIX   0
C4    1    0.690139    0.917756    0.572364    11.00000    0.04463    0.06177 =
         0.05656   -0.00708   -0.00460    0.00331
C5    1    0.712186    0.978374    0.413061    11.00000    0.05507    0.07277 =
         0.05394   -0.01178    0.00031    0.00690
AFIX  43
H5    2    0.690110    0.958137    0.299636    11.00000   -1.20000
AFIX   0
C6    1    0.765228    1.067212    0.414306    11.00000    0.05411    0.07083 =
         0.06033    0.00348    0.00007   -0.00706
AFIX  43
H6    2    0.777547    1.106626    0.303936    11.00000   -1.20000
AFIX   0
C7    1    0.629277    0.828009    0.569083    11.00000    0.05362    0.06189 =
         0.06108   -0.00870   -0.00341    0.00464
HKLF 4

REM  CL_4531 in Pna2(1)
REM R1 =  0.0609 for    1059 Fo > 4sig(Fo)  and  0.1147 for all    1870 data
REM    167 parameters refined using      2 restraints

END

WGHT      0.0670      0.0000

REM Instructions for potential hydrogen bonds
HTAB O3 O1
HTAB N2 O2
HTAB C8 O3_$3
HTAB C13 O2
HTAB N1 O2_$1
HTAB N1 O1_$2

REM Highest difference peak  0.178,  deepest hole -0.151,  1-sigma level  0.039
Q1    1   0.4073  0.8379  0.2483  11.00000  0.05    0.18
Q2    1   0.4290  0.7474  0.0681  11.00000  0.05    0.17
Q3    1   0.4050  0.8379 -0.0624  11.00000  0.05    0.14
Q4    1   0.8723  1.2167  0.4193  11.00000  0.05    0.14
Q5    1   0.3438  0.6522  0.5773  11.00000  0.05    0.14
Q6    1   0.4840  0.7006  0.0462  11.00000  0.05    0.14
Q7    1   0.7763  1.0034  0.3921  11.00000  0.05    0.13
Q8    1   0.4085  0.9047  0.3313  11.00000  0.05    0.13
Q9    1   0.8801  1.2238  0.7389  11.00000  0.05    0.13
Q10   1   0.4631  0.7591  0.2309  11.00000  0.05    0.13
Q11   1   0.6376  0.7111  0.5738  11.00000  0.05    0.12
Q12   1   0.9070  1.1473  0.6842  11.00000  0.05    0.12
Q13   1   0.6971  0.9039  0.2735  11.00000  0.05    0.11
Q14   1   0.6545  1.0579  0.7493  11.00000  0.05    0.11
Q15   1   0.3743  1.0193  0.6490  11.00000  0.05    0.11
Q16   1   0.4490  0.9802  0.6725  11.00000  0.05    0.11
Q17   1   0.8726  1.0046  0.9943  11.00000  0.05    0.11
Q18   1   0.4702  0.7851  0.0571  11.00000  0.05    0.11
Q19   1   0.9281  1.2032  0.4903  11.00000  0.05    0.10
Q20   1   0.4475  0.7592  0.9347  11.00000  0.05    0.10
;
_shelx_res_checksum   96765

_shelx_hkl_file
;
   0   0   4 16826.0 951.366   1
   0   0   5 117.942 96.4384   1
   0   0   6 29939.4 1610.85   1
   0   0   7 30.7662 118.019   1
   0   0   8 876.416 280.705   1
   0   1   3 40161.7 1361.51   1
   0  -1   4-108.776 116.459   1
   0   1   4-71.9050 82.7564   1
   0   1   5 66.7247 99.1768   1
   0  -1   5 148.410 143.199   1
   0  -1   6-302.699 230.312   1
   0   1   6-64.8357 107.411   1
   0  -1   7 1479.57 378.507   1
   0   1   7 575.400 237.396   1
   0  -1   8-186.377 248.459   1
   0  -2   0 10715.4 461.743   1
   0  -2   3-169.109 156.195   1
   0   2   3 63.1746 54.8928   1
   0   2   4 3107.84 311.225   1
   0  -2   4 3354.22 469.177   1
   0   2   5-59.3828 108.273   1
   0  -2   5-29.0050 183.867   1
   0  -2   6-172.044 216.901   1
   0   2   6 21.7402 84.9698   1
   0   2   7 15.7658 90.4948   1
   0  -2   7-7.81951 180.612   1
   0  -2   8 411.494 243.994   1
   0  -3  -1 123227. 2994.40   1
   0  -3   0 47.3593 74.7039   1
   0  -3   3 34348.1 1586.90   1
   0  -3   4 206.411 159.371   1
   0   3   4 28.8595 39.7817   1
   0  -3   5 2665.09 476.071   1
   0   3   5 2847.41 293.517   1
   0   3   6-25.3993 66.1840   1
   0  -3   6-183.204 232.255   1
   0  -3   7 593.145 312.106   1
   0  -3   8-104.869 171.022   1
   0  -3   9 65.6804 179.499   1
   0  -4  -1-5.23031 45.5097   1
   0  -4   0 27462.8 1085.94   1
   0  -4   1 21.8354 116.066   1
   0  -4   2 44945.0 1839.76   1
   0  -4   3-81.1859 144.831   1
   0  -4   4 28708.4 1634.07   1
   0  -4   5-21.9370 171.110   1
   0  -4   6 887.017 329.922   1
   0  -4   7-82.9912 222.982   1
   0  -4   8 194.459 238.751   1
   0  -4   9 357.462 281.922   1
   0  -5  -2 23.6773 34.0371   1
   0  -5  -1 2082.20 236.178   1
   0  -5   0-173.653 145.594   1
   0  -5   1 1896.84 327.860   1
   0  -5   2-196.129 176.070   1
   0  -5   3 4636.50 596.922   1
   0  -5   4-60.5179 185.174   1
   0  -5   5 1105.28 334.988   1
   0  -5   6-133.238 187.063   1
   0  -5   7 380.040 261.858   1
   0  -5   8 305.034 301.570   1
   0  -5   9-371.721 196.254   1
   0  -6  -2 11815.4 551.226   1
   0  -6  -1-58.4903 74.6890   1
   0  -6   0 23050.4 1127.07   1
   0  -6   1-211.498 163.139   1
   0  -6   2 11742.3 930.867   1
   0  -6   3-290.662 233.407   1
   0  -6   4 4114.87 639.604   1
   0  -6   5-173.072 236.558   1
   0  -6   6-143.376 255.634   1
   0  -6   7 11.5698 230.655   1
   0  -6   8 1094.22 523.593   1
   0  -7  -2 30.2271 74.6720   1
   0  -7  -2 29.4757 31.1662   2
   0  -7  -1 3393.96 375.502   1
   0  -7   0-186.679 122.963   1
   0  -7   1 4458.17 543.492   1
   0  -7   2 55.2044 128.355   1
   0  -7   3 701.314 289.099   1
   0  -7   4-33.5237 220.356   1
   0  -7   5 351.666 333.113   1
   0  -7   6-65.7085 186.315   1
   0  -7   7-84.2255 196.020   1
   0  -7   8-627.883 362.375   1
   0  -8  -3 18.4890 51.8199   2
   0  -8  -2 1905.79 264.773   1
   0  -8  -1-128.927 138.492   1
   0  -8   0 6009.95 615.313   1
   0  -8   1-88.8939 125.831   1
   0  -8   2 2080.67 414.185   1
   0  -8   3-236.832 174.381   1
   0  -8   4 1610.51 469.481   1
   0  -8   5-1.92384 172.542   1
   0  -8   6 601.249 305.205   1
   0  -8   7 329.920 282.159   1
   0  -9  -2-67.8690 125.823   1
   0  -9  -1 5441.61 558.228   1
   0  -9   0-85.7471 147.277   1
   0  -9   1 6016.83 716.132   1
   0  -9   2-91.5548 200.915   1
   0  -9   3 1904.31 460.325   1
   0  -9   4-310.588 332.553   1
   0  -9   5-228.465 221.571   1
   0  -9   6 85.6867 235.268   1
   0 -10  -2 129.675 71.8699   1
   0 -10  -1 12.9106 102.112   1
   0 -10   0 1013.60 298.432   1
   0 -10   1 14.8580 142.620   1
   0 -10   2-111.348 230.980   1
   0 -10   3-307.916 316.747   1
   0 -10   4 1175.56 376.408   1
   0 -10   5 68.9060 207.358   1
   0 -10   6 377.658 293.650   1
   0 -11  -1 1654.44 362.290   1
   0 -11   0-258.401 150.638   1
   0 -11   1 1622.83 408.381   1
   0 -11   2-235.461 185.982   1
   0 -11   3 2571.47 595.751   1
   0 -11   4-282.821 194.006   1
   0 -11   5-358.801 297.289   1
   0 -12   0 235.478 166.788   1
   0 -12   1-251.316 217.847   1
   0 -12   2 491.093 252.427   1
   0 -12   3 119.418 148.038   1
   0 -12   4 868.388 392.061   1
   0 -13   0 53.8358 132.199   1
   0 -13   1 578.462 248.081   1
   0 -13   2 17.6568 258.127   1
   0 -13   3 209.777 250.704   1
   0 -14   1-507.681 283.844   1
   0 -14   2-352.619 269.473   1
   1   0   2-35.6848 64.9025   1
   1   0   3 20.5610 94.0323   1
   1   0   4 11.6904 119.428   1
   1   0   5 7.02887 117.198   1
  -1   0   5 38.5735 92.9930   1
   1   0   6-145.845 221.959   1
  -1   0   6-352.001 243.805   1
   1   0   7-67.6137 142.341   1
  -1   0   7 9.82377 121.236   1
  -1   0   8-80.6041 159.549   1
   1   0   8 186.511 287.320   1
  -1   1  -1 175091. 4341.20   1
   1  -1   1 169726. 4222.37   1
   1   1   2 54618.2 1515.63   1
   1  -1   2 54501.7 1770.07   1
   1   1   3 16230.7 736.598   1
   1  -1   3 15483.1 880.684   1
   1   1   4 1851.70 278.779   1
   1  -1   4 1781.43 306.506   1
   1  -1   5 10387.8 862.404   1
  -1  -1   5 10085.0 851.063   1
  -1   1   5 9339.98 719.982   1
   1   1   5 8835.57 689.585   1
   1  -1   6 907.107 232.411   1
  -1   1   6 537.987 185.518   1
   1   1   6 647.730 195.099   1
  -1  -1   6 729.468 283.087   1
  -1  -1   7 4647.93 691.021   1
  -1   1   7 3857.87 561.380   1
   1  -1   7 4417.93 657.025   1
   1   1   7 3674.89 526.789   1
   1  -1   8-84.2875 206.962   1
  -1  -1   8 72.4617 149.189   1
   1  -2  -1 34500.6 939.528   1
  -1   2  -1 31656.0 1189.48   1
   1  -2   0 586.397 107.402   1
  -1   2   0 758.209 120.818   1
  -1   2   1 35319.7 959.880   1
   1  -2   1 32047.2 1200.12   1
   1  -2   2 1597.82 254.798   1
   1   2   3 2732.97 225.353   1
   1  -2   3 2716.00 381.511   1
   1   2   4 1555.04 216.203   1
   1  -2   4 1819.77 333.429   1
   1   2   5 4691.90 441.144   1
  -1   2   5 4543.13 449.209   1
  -1  -2   5 3683.16 546.281   1
   1  -2   5 4039.25 569.920   1
   1   2   6 471.913 165.501   1
  -1   2   6 170.922 111.470   1
   1  -2   6-68.2657 209.988   1
  -1  -2   6 292.684 177.094   1
   1  -2   7 1117.10 344.042   1
  -1   2   7 1365.49 305.314   1
   1   2   7 1303.00 305.176   1
  -1  -2   7 1215.42 372.808   1
  -1  -2   8 13.9712 231.006   1
   1  -2   8 67.7655 215.555   1
   1  -3  -1 12629.8 512.145   1
   1  -3   0 568.748 137.802   1
  -1   3   0 347.828 102.349   1
   1  -3   1 12893.3 717.250   1
  -1   3   1 12734.8 512.576   1
   1  -3   2 3640.58 415.924   1
   1  -3   3 23523.4 1274.35   1
   1  -3   4 969.783 249.957   1
   1   3   4 1076.26 139.916   1
  -1   3   4 992.427 149.120   1
   1   3   5 350.079 100.468   1
  -1   3   5 329.481 105.859   1
   1  -3   5 286.408 170.306   1
  -1  -3   5 686.277 235.017   1
  -1   3   6 709.678 176.524   1
   1   3   6 605.918 150.456   1
  -1  -3   6 493.844 264.908   1
   1  -3   6 1068.93 366.639   1
  -1  -3   7 183.843 132.503   1
   1  -3   7 228.876 237.251   1
  -1  -3   8 303.942 194.958   1
   1  -3   8 284.476 293.498   1
   1  -3   9 337.987 248.101   1
  -1  -3   9 769.612 379.059   1
  -1  -4  -1 73029.4 1891.08   2
   1  -4  -1 70341.0 2002.52   1
   1  -4   0 10822.2 622.094   1
   1  -4   1 76784.5 2435.50   1
  -1   4   1 73037.7 2074.31   1
  -1   4   2 3342.31 198.355   1
   1  -4   2 3698.30 452.876   1
   1  -4   3 10957.6 879.486   1
  -1  -4   4 4003.79 570.877   1
   1  -4   4 4332.28 600.045   1
  -1   4   5 598.847 100.000   1
  -1  -4   5 17.1766 176.628   1
   1  -4   5 488.592 206.823   1
  -1   4   6 76.0284 45.6800   1
   1  -4   6-167.403 197.654   1
  -1  -4   6 60.7268 142.977   1
   1  -4   7 312.297 238.722   1
  -1  -4   7 522.466 302.153   1
   1  -4   8 349.975 266.489   1
  -1  -4   8-66.8354 172.717   1
   1  -4   9 162.252 161.072   1
  -1  -4   9-707.080 370.864   1
  -1  -5  -2 510.458 78.8422   1
   1  -5  -2 500.310 92.7187   1
   1  -5  -1-85.3562 65.3659   1
  -1  -5  -1 78.6812 71.0447   1
   1   5   0 58891.9 1601.00   2
   1  -5   0 64163.6 2054.17   1
   1  -5   1-8.22238 120.875   1
   1  -5   2 363.681 182.844   1
   1  -5   3 9206.87 849.705   1
  -1  -5   4 3142.91 545.278   1
   1  -5   4 2640.98 467.639   1
  -1  -5   5-21.2846 172.074   1
   1  -5   5 123.886 174.223   1
  -1  -5   6 285.453 195.899   1
   1  -5   6 341.619 234.123   1
  -1  -5   7 184.505 193.182   1
   1  -5   7 106.970 155.312   1
  -1  -5   8 190.250 253.495   1
   1  -5   8-704.252 354.350   1
  -1  -5   9 124.948 223.552   1
   1  -5   9-678.139 373.625   1
  -1  -6  -2 724.732 115.056   1
   1  -6  -2 586.860 111.378   1
  -1  -6  -2 748.178 133.417   2
  -1  -6  -1 12995.5 706.004   1
   1  -6  -1 11893.2 698.698   1
   1  -6   0 2579.68 361.756   1
   1   6   0 2175.38 163.162   2
  -1  -6   0 2733.37 358.854   1
   1  -6   1 12181.0 884.255   1
  -1  -6   1 11678.6 861.324   1
  -1  -6   2 581.391 195.586   1
   1  -6   2 580.828 221.920   1
   1  -6   3 4288.19 619.272   1
  -1  -6   3 4203.15 610.715   1
   1  -6   4 784.185 257.372   1
  -1  -6   4 423.396 245.483   1
   1  -6   5 331.832 282.961   1
  -1  -6   5 379.534 178.836   1
   1  -6   6 196.593 194.337   1
  -1  -6   6 264.705 208.775   1
  -1  -6   7 303.811 289.056   1
   1  -6   7 242.985 267.793   1
  -1  -6   8-335.278 275.500   1
   1  -6   8 79.6916 216.248   1
  -1  -7  -2 4040.11 330.196   1
   1  -7  -2 4133.79 353.747   1
  -1  -7  -2 3711.25 270.034   2
  -1  -7  -1 5084.63 467.854   1
   1  -7  -1 4627.72 455.262   1
  -1  -7   0 3421.56 437.331   1
   1  -7   0 3968.18 463.496   1
  -1  -7   1 5448.33 603.869   1
   1  -7   1 4957.94 576.241   1
   1  -7   2 3679.29 550.659   1
  -1  -7   2 3837.72 550.176   1
   1  -7   3 305.087 181.359   1
  -1  -7   3 807.879 288.430   1
   1  -7   4 2407.83 519.770   1
  -1  -7   4 2241.96 514.263   1
   1  -7   5 166.286 150.700   1
  -1  -7   5 636.028 294.230   1
  -1  -7   6-331.676 333.467   1
   1  -7   6-128.891 238.465   1
   1  -7   7 393.131 261.880   1
  -1  -7   7 833.861 399.505   1
   1  -7   8-446.429 308.225   1
  -1  -7   8 289.696 269.595   1
  -1  -8  -3 284.848 101.987   2
  -1  -8  -2 1408.88 221.334   1
   1  -8  -2 1432.53 222.660   1
   1  -8  -1 1984.22 313.287   1
  -1  -8  -1 1468.60 270.629   1
   1  -8   0 190.879 160.157   1
  -1  -8   0 115.565 101.605   1
   1  -8   1 1602.88 348.052   1
  -1  -8   1 1724.21 371.338   1
   1  -8   2 1748.88 397.635   1
  -1  -8   2 1850.73 423.510   1
   1  -8   3-21.9008 228.354   1
  -1  -8   3 474.460 286.247   1
  -1  -8   4 657.418 318.711   1
   1  -8   4 611.500 287.780   1
  -1  -8   5 144.717 207.853   1
   1  -8   5 334.188 281.761   1
   1  -8   6 67.3378 181.687   1
  -1  -8   6-475.396 298.074   1
  -1  -8   7 21.7785 193.796   1
   1  -8   7-124.237 242.510   1
   1  -9  -2 778.016 194.134   1
  -1  -9  -2 524.353 141.869   1
  -1  -9  -1-17.8898 96.9411   1
   1  -9  -1 41.9773 92.6229   1
  -1  -9   0 403.085 152.133   1
   1  -9   0 380.145 179.125   1
   1  -9   1-56.0398 148.313   1
  -1  -9   1-17.7745 186.523   1
   1  -9   2 1067.08 326.787   1
  -1  -9   2 1191.54 351.134   1
   1  -9   3 239.128 170.895   1
  -1  -9   3-12.2288 154.011   1
  -1  -9   4 852.355 371.327   1
   1  -9   4 244.900 237.723   1
   1  -9   5 78.3777 227.172   1
  -1  -9   5-358.970 265.301   1
  -1  -9   6-241.209 161.310   1
   1  -9   6-32.8335 217.962   1
   1 -10  -2-62.3516 97.4653   1
  -1 -10  -2 182.621 99.9899   1
   1 -10  -1 653.270 207.736   1
  -1 -10  -1 796.866 240.435   1
  -1 -10   0 213.615 156.203   1
   1 -10   0 427.932 226.919   1
  -1 -10   1 430.807 194.721   1
   1 -10   1 914.985 323.284   1
   1 -10   2 109.443 230.422   1
  -1 -10   2 73.9959 192.000   1
  -1 -10   3 830.287 312.187   1
   1 -10   3 998.124 375.335   1
   1 -10   4 291.340 274.463   1
  -1 -10   4 1270.94 449.642   1
  -1 -10   5 248.706 220.212   1
   1 -10   5 547.830 350.643   1
   1 -10   6-584.834 352.428   1
  -1 -10   6 267.130 302.411   1
  -1 -11  -1 1018.85 279.120   1
   1 -11  -1 552.094 221.604   1
   1 -11   0-106.171 197.703   1
  -1 -11   0-129.900 125.243   1
  -1 -11   1 818.106 292.365   1
   1 -11   1 944.069 328.790   1
   1 -11   2 181.351 189.912   1
  -1 -11   2 437.109 252.945   1
   1 -11   3 1544.07 469.870   1
  -1 -11   3 1438.68 459.328   1
  -1 -11   4 541.401 316.214   1
   1 -11   4 93.4945 204.958   1
  -1 -11   5 165.231 216.268   1
   1 -11   5 690.626 310.414   1
   1 -12  -1 1196.08 328.244   1
   1 -12   0-120.131 160.462   1
  -1 -12   0-42.5166 191.676   1
  -1 -12   1 960.235 323.322   1
   1 -12   1 233.016 195.891   1
   1 -12   2 285.577 229.333   1
  -1 -12   2 600.743 326.063   1
  -1 -12   3 325.172 293.415   1
   1 -12   3 114.180 210.974   1
   1 -12   4-353.375 292.803   1
  -1 -12   4 574.910 345.288   1
  -1 -13   0-114.974 152.867   1
   1 -13   0 187.049 228.635   1
   1 -13   1-111.686 168.896   1
  -1 -13   1 25.7680 225.612   1
  -1 -13   2-319.331 236.082   1
   1 -13   2-98.9580 209.273   1
  -1 -13   3-143.073 232.792   1
   1 -13   3 31.1699 163.753   1
   1 -14   1 144.995 244.551   1
  -1 -14   1 268.535 223.448   1
  -1 -14   2 20.5724 155.919   1
   1 -14   2 538.334 365.769   1
  -2   0  -2 23746.1 928.563   1
  -2   0  -1 59002.3 1631.46   1
   2   0   1 53171.7 1521.19   1
   2   0   2 23751.0 924.972   1
   2   0   3 69709.0 2206.73   1
   2   0   4 11525.7 776.152   1
   2   0   5-48.5890 111.959   1
  -2   0   6 8249.36 816.385   1
   2   0   6 8333.74 787.379   1
   2   0   7 728.497 314.269   1
  -2   0   7 464.233 214.027   1
   2   0   8 392.216 355.990   1
  -2   0   8 149.724 158.648   1
  -2  -1  -2 2358.94 213.795   1
  -2   1  -2 2139.39 269.529   1
  -2   1  -1 125328. 3313.57   1
  -2  -1  -1 129638. 3132.91   1
   2   1   1 123881. 3031.09   1
   2  -1   1 121623. 3210.17   1
   2  -1   2 2283.75 279.281   1
   2   1   2 2685.99 234.188   1
   2  -1   3 2887.54 365.396   1
   2   1   3 3717.30 329.330   1
   2   1   4 4225.75 416.344   1
   2  -1   4 4114.30 494.397   1
   2   1   5 2426.92 364.796   1
   2  -1   5 2729.93 431.561   1
   2  -1   6 4976.28 640.382   1
  -2  -1   6 6357.54 752.487   1
   2   1   6 5886.52 626.927   1
  -2   1   6 4975.46 584.659   1
  -2  -1   7-117.974 165.379   1
   2   1   7 249.304 158.989   1
   2  -1   7 252.175 127.700   1
  -2   1   7 169.712 145.560   1
   2  -1   8 786.864 341.242   1
  -2  -1   8 545.372 221.717   1
  -2   2  -2 48150.0 1718.37   1
  -2  -2  -2 45279.0 1250.59   1
   2  -2  -1 52478.4 1489.54   1
  -2   2  -1 52622.2 1702.34   1
  -2   2   0 184285. 4475.45   1
  -2   2   0 171554. 4318.46   2
   2  -2   0 187742. 4511.35   1
   2  -2   0 180500. 4304.37   2
  -2   2   1 48091.5 1393.19   1
   2  -2   1 51652.6 1626.95   1
   2   2   2 45003.5 1251.08   1
   2  -2   2 46302.1 1669.08   1
   2  -2   3 25321.0 1268.42   1
   2   2   3 27027.7 935.747   1
   2   2   4 9545.49 575.240   1
   2  -2   4 10019.0 824.987   1
   2  -2   5 1459.34 356.734   1
   2   2   5 1945.15 283.839   1
  -2  -2   6 8865.64 957.795   1
   2   2   6 8049.11 665.197   1
   2  -2   6 8436.71 899.741   1
  -2   2   6 8540.41 719.477   1
   2  -2   7 198.495 158.067   1
  -2  -2   7 215.817 210.572   1
  -2   2   7 405.259 185.061   1
   2   2   7-38.2570 97.4611   1
   2  -2   8-8.98194 202.352   1
  -2  -2   8 146.291 205.939   1
  -2   3  -1 36196.0 1417.60   1
   2  -3  -1 37626.2 1193.84   1
  -2  -3  -1 40136.9 1234.43   2
  -2   3   0 11435.3 446.745   2
  -2   3   0 10592.8 583.213   1
   2  -3   0 10872.4 589.601   1
   2  -3   1 39489.2 1455.02   1
  -2   3   1 37459.3 1196.48   1
  -2   3   2 3518.43 241.633   1
   2  -3   2 3227.74 418.855   1
   2  -3   3 7899.27 706.039   1
   2  -3   4 4028.99 551.707   1
   2   3   4 3945.93 281.911   1
   2   3   5 285.322 88.3554   1
   2  -3   5 201.117 198.058   1
  -2  -3   6 351.320 240.879   1
   2  -3   6 683.921 259.370   1
   2   3   6 762.534 168.347   1
  -2   3   6 749.397 191.489   1
  -2  -3   7 72.2492 167.683   1
   2  -3   7-537.461 273.289   1
   2  -3   8-657.355 320.224   1
  -2  -3   8 296.672 138.786   1
   2  -3   9 121.688 248.100   1
  -2  -3   9-99.7973 155.240   1
  -2   4  -1 23905.7 1165.38   1
  -2  -4  -1 26289.4 905.977   2
   2  -4  -1 24382.0 945.130   1
  -2   4   0 1025.78 114.403   2
   2  -4   0 910.173 184.715   1
  -2   4   0 965.078 190.775   1
   2   4   0 1062.63 152.566   2
  -2   4   1 24392.0 944.627   1
   2  -4   1 25253.9 1165.14   1
  -2   4   2 6093.71 344.648   1
   2  -4   2 7208.63 644.491   1
  -2   4   3 2083.97 173.780   1
   2  -4   3 1988.75 369.753   1
  -2   4   4 582.439 103.719   1
   2  -4   4 520.632 230.694   1
  -2   4   5 1364.35 177.738   1
   2  -4   5 967.551 299.259   1
   2  -4   6 526.066 281.992   1
  -2  -4   6 347.636 238.923   1
  -2   4   6 430.470 121.872   1
   2  -4   7-55.6534 205.133   1
  -2  -4   7-459.029 338.891   1
   2  -4   8 308.254 298.587   1
  -2  -4   8 443.686 273.694   1
  -2  -4   9 473.887 372.932   1
   2  -4   9-124.407 205.744   1
   2  -5  -2 3588.57 293.662   1
  -2  -5  -2 3331.36 225.258   1
   2  -5  -1 5367.10 429.672   1
   2  -5   0 3283.22 373.891   1
  -2   5   0 3789.98 411.032   1
   2   5   0 3876.80 293.455   2
  -2   5   1 4579.93 391.538   1
   2  -5   1 5500.28 533.936   1
  -2   5   2 3497.00 284.564   1
   2  -5   2 4436.34 531.761   1
  -2   5   3 1385.39 130.413   1
   2  -5   3 963.851 280.082   1
   2  -5   4 2025.85 445.185   1
  -2  -5   5 3077.95 596.076   1
   2  -5   5 3138.09 579.514   1
   2  -5   6 265.830 233.530   1
  -2  -5   6 87.4741 251.899   1
   2  -5   7 52.9664 166.434   1
  -2  -5   7-183.186 267.037   1
  -2  -5   8 73.0165 160.798   1
   2  -5   8-201.431 220.581   1
  -2  -5   9-327.656 277.791   1
   2  -5   9 90.2336 289.112   1
   2  -6  -2 2167.75 255.664   1
  -2  -6  -2 2227.42 253.206   2
  -2  -6  -2 2187.37 214.796   1
   2  -6  -1 18567.6 941.166   1
   2   6   0 291.827 77.9244   2
   2  -6   0 353.792 156.274   1
   2  -6   1 19392.7 1141.68   1
   2  -6   2 1900.17 387.167   1
   2  -6   3 2880.26 506.434   1
   2  -6   4 3316.01 569.313   1
  -2  -6   5 1308.76 444.189   1
   2  -6   5 2344.51 542.659   1
  -2  -6   6 80.6946 174.215   1
   2  -6   6 110.929 151.162   1
  -2  -6   7 157.846 177.269   1
   2  -6   7-147.284 219.432   1
  -2  -6   8 96.7287 275.055   1
   2  -6   8 188.980 217.657   1
  -2  -7  -3 476.378 158.421   2
   2  -7  -2 1254.25 203.711   1
  -2  -7  -2 1270.49 177.959   2
  -2  -7  -2 1037.04 170.098   1
   2  -7  -1 1374.60 250.378   1
  -2  -7  -1 1233.66 227.619   1
   2  -7   0 14204.4 943.146   1
  -2  -7   0 15147.6 938.616   1
   2   7   0 13302.3 571.532   2
   2  -7   1 1459.02 330.970   1
   2  -7   2 1140.63 319.544   1
  -2  -7   3 262.228 202.519   1
   2  -7   3 246.869 201.398   1
  -2  -7   4 284.014 248.596   1
   2  -7   4 646.474 308.186   1
  -2  -7   5 534.138 266.672   1
   2  -7   5 89.1970 182.816   1
   2  -7   6 530.159 331.676   1
  -2  -7   6-40.0309 302.892   1
   2  -7   7-384.166 274.911   1
  -2  -7   7-50.8009 175.550   1
   2  -7   8 87.5106 193.685   1
  -2  -7   8-617.873 364.360   1
  -2  -8  -3 611.924 155.433   2
  -2  -8  -2 482.154 132.213   1
   2  -8  -2 334.809 122.184   1
   2  -8  -1 4352.84 482.387   1
  -2  -8  -1 4521.20 483.596   1
  -2  -8   0 3291.89 449.439   1
   2  -8   0 4016.80 516.148   1
   2  -8   1 4852.41 601.553   1
  -2  -8   1 4860.24 608.309   1
  -2  -8   2 679.690 277.271   1
   2  -8   2 495.156 263.395   1
   2  -8   3 1150.32 378.264   1
  -2  -8   3 783.643 286.026   1
  -2  -8   4 921.025 318.196   1
   2  -8   4 1636.56 441.391   1
  -2  -8   5 457.817 326.319   1
   2  -8   5 256.069 220.548   1
  -2  -8   6 64.8487 248.980   1
   2  -8   6 400.297 238.853   1
  -2  -8   7 94.0546 210.177   1
   2  -8   7 115.798 156.751   1
   2  -9  -2 4231.00 440.050   1
  -2  -9  -2 3866.51 395.842   1
  -2   9  -1 46.7707 36.9217   2
  -2  -9  -1 101.858 127.407   1
   2  -9  -1-39.6570 134.505   1
  -2  -9   0 11281.8 907.763   1
   2  -9   0 10183.9 883.141   1
  -2  -9   1-16.2589 123.212   1
   2  -9   1-52.2417 114.691   1
   2  -9   2 3942.83 629.379   1
  -2  -9   2 3628.80 598.126   1
   2  -9   3 2257.66 516.480   1
  -2  -9   3 2085.97 508.660   1
  -2  -9   4 240.349 219.823   1
   2  -9   4-46.1533 199.086   1
   2  -9   5 420.517 256.877   1
  -2  -9   5 83.8241 290.645   1
  -2  -9   6 684.937 418.987   1
   2  -9   6 192.593 289.968   1
   2 -10  -2 1996.38 328.084   1
  -2 -10  -2 1743.18 291.297   1
   2  10  -1 763.912 147.643   2
  -2 -10  -1 761.125 216.569   1
   2 -10  -1 659.063 241.314   1
  -2 -10   0 157.963 162.374   1
   2 -10   0 372.949 196.329   1
   2 -10   1 747.580 297.779   1
  -2 -10   1 789.940 280.498   1
  -2 -10   2 1159.48 396.713   1
   2 -10   2 1201.89 376.838   1
   2 -10   3 157.302 234.774   1
  -2 -10   3 186.940 205.487   1
   2 -10   4 332.316 216.475   1
  -2 -10   4 280.035 222.100   1
   2 -10   5 264.569 237.481   1
  -2 -10   5 350.553 326.109   1
  -2 -10   6 160.096 179.821   1
   2 -10   6 519.181 361.250   1
  -2 -11  -1 602.071 209.630   1
   2 -11  -1 632.838 248.696   1
   2 -11   0 109.358 147.273   1
  -2 -11   0 108.876 122.046   1
  -2 -11   1 724.614 273.166   1
   2 -11   1 534.901 268.262   1
   2 -11   2 452.204 278.087   1
  -2 -11   2 174.254 223.719   1
   2 -11   3 157.057 179.852   1
  -2 -11   3-192.062 272.052   1
  -2 -11   4 239.921 172.276   1
   2 -11   4 290.184 271.421   1
   2 -11   5 652.524 378.569   1
  -2 -11   5 863.953 410.505   1
   2 -12  -1 73.0333 142.456   1
   2 -12   0-13.1329 122.647   1
  -2 -12   0 248.234 135.155   1
   2 -12   1 296.950 202.015   1
  -2 -12   1 299.237 209.732   1
  -2 -12   2 333.842 193.902   1
   2 -12   2 370.342 242.427   1
   2 -12   3 145.789 179.915   1
  -2 -12   3-114.248 229.388   1
  -2 -12   4 459.751 324.435   1
   2 -12   4 352.693 310.595   1
  -2 -13   0 75.3620 160.816   1
   2 -13   0 19.7339 131.293   1
  -2 -13   1 95.3591 163.289   1
   2 -13   1 134.926 255.361   1
   2 -13   2 251.533 221.110   1
  -2 -13   2 200.258 186.525   1
  -2 -13   3 562.965 373.365   1
   2 -13   3-250.780 238.174   1
  -2 -14   1 198.714 244.688   1
   2 -14   1-75.1334 156.392   1
   2 -14   2 78.0083 264.244   1
  -2 -14   2 235.088 311.911   1
  -3   0  -3 29.3042 88.5016   1
  -3   0  -2 17.5812 63.9813   1
  -3   0  -1-57.4357 56.6766   1
  -3   0   0-12.9925 66.2754   1
   3   0   0 13.6049 78.3679   2
  -3   0   0 122.642 98.3905   2
   3   0   1 14.3896 68.7502   1
   3   0   2 18.9718 83.6086   1
   3   0   3 17.2712 91.6672   1
   3   0   4-56.4260 109.289   1
   3   0   5-18.9615 143.359   1
   3   0   6 58.8224 115.636   1
   3   0   7 157.411 181.293   1
  -3   0   7-153.017 183.255   1
   3   0   8-56.3131 370.452   1
  -3   0   8 154.641 184.605   1
  -3  -1  -3 5138.37 408.656   1
  -3   1  -3 5204.84 494.206   1
  -3   1  -2 4698.51 408.211   1
  -3  -1  -2 4001.76 313.207   1
  -3   1  -1 88740.9 2499.18   1
  -3  -1  -1 89490.0 2387.35   1
  -3   1   0 26697.6 983.064   2
   3  -1   0 31690.9 1045.72   1
  -3   1   0 26197.9 981.871   1
   3   1   0 29092.0 1042.35   2
   3  -1   0 33198.3 1037.01   2
   3   1   1 84782.6 2262.06   1
   3  -1   1 80445.1 2390.14   1
   3  -1   2 4375.47 406.264   1
   3   1   2 4484.65 331.873   1
   3   1   3 4982.35 420.001   1
   3  -1   3 4857.93 476.539   1
   3   1   4 1681.37 259.038   1
   3  -1   4 1293.54 269.843   1
   3  -1   5 1285.06 292.291   1
   3   1   5 1504.36 282.107   1
   3   1   6 2.10594 94.4371   1
   3  -1   6 314.229 207.101   1
   3  -1   7 841.983 309.046   1
  -3   1   7 737.100 260.143   1
  -3  -1   7 404.492 224.714   1
   3   1   7 661.580 252.847   1
   3  -1   8-20.1441 125.698   1
  -3  -1   8 195.342 189.399   1
  -3  -2  -3 12826.8 609.912   1
  -3   2  -3 13133.2 871.118   1
  -3  -2  -2 15888.1 640.107   1
  -3   2  -2 14645.0 858.702   1
  -3  -2  -1 210373. 5332.74   2
  -3   2  -1 220155. 5454.86   1
   3  -2  -1 209314. 5281.16   1
   3   2   0 27417.6 1006.25   2
  -3   2   0 25826.5 932.005   2
  -3   2   0 27154.0 1044.49   1
   3  -2   0 25699.0 994.484   1
   3  -2   0 27569.1 932.399   2
  -3   2   1 210615. 5275.58   1
   3  -2   1 218976. 5475.94   1
   3  -2   2 13410.4 814.968   1
   3   2   2 15039.8 612.726   1
   3  -2   3 12892.3 857.354   1
   3   2   3 11870.1 588.980   1
   3   2   4 2279.59 277.661   1
   3  -2   4 1966.73 374.424   1
   3  -2   5 3281.80 501.586   1
   3   2   5 3106.85 383.682   1
   3  -2   6 1242.86 406.087   1
   3   2   6 709.554 183.519   1
  -3   2   7 1443.73 328.333   1
   3   2   7 1803.40 356.468   1
  -3  -2   7 1792.12 456.921   1
   3  -2   7 2074.38 479.260   1
  -3  -2   8 128.424 219.064   1
   3  -2   8 31.0817 139.990   1
  -3  -3  -3 25088.9 836.229   1
  -3  -3  -2 3113.28 223.548   1
  -3   3  -2 3849.54 443.666   1
  -3  -3  -1 78483.7 2262.17   2
   3  -3  -1 76366.6 2243.70   1
  -3   3  -1 80680.5 2485.56   1
  -3   3   0 50.8764 63.8390   2
   3  -3   0 70.4783 81.1673   1
   3   3   0 260.618 97.8036   2
  -3   3   0 12.0554 69.9877   1
  -3   3   1 83685.8 2337.13   1
   3  -3   1 77844.9 2521.10   1
   3  -3   2 3211.12 415.338   1
  -3   3   2 3072.59 270.153   1
  -3   3   3 26435.7 1022.38   1
   3  -3   3 26858.8 1387.99   1
   3   3   4 2752.99 258.971   1
   3  -3   4 3289.24 496.479   1
   3   3   5 1665.03 222.745   1
   3  -3   5 1872.97 426.715   1
  -3   3   6 126.705 109.948   1
   3   3   6 148.178 86.0717   1
   3  -3   6 121.586 160.062   1
   3  -3   7 770.256 326.191   1
  -3  -3   7 1160.28 409.266   1
   3  -3   8-118.484 267.739   1
  -3  -3   8 156.642 199.256   1
  -3  -3   9 263.219 247.325   1
   3  -3   9 0.75347 239.273   1
  -3   4  -2 350.042 123.135   1
  -3  -4  -2 309.531 74.6732   1
   3  -4  -1 4100.09 360.487   1
  -3  -4  -1 4134.43 352.401   2
  -3   4  -1 4126.44 446.390   1
  -3   4   0 36015.6 1173.13   2
   3   4   0 38627.6 1319.15   2
  -3   4   0 37069.0 1443.27   1
   3  -4   0 42040.6 1497.28   1
  -3   4   1 4072.68 353.792   1
   3  -4   1 4129.35 439.882   1
   3  -4   2 361.674 143.862   1
  -3   4   2 366.821 110.796   1
  -3   4   3 2678.87 248.008   1
   3  -4   3 3263.29 484.118   1
  -3   4   4 1280.18 173.441   1
   3  -4   4 892.371 289.999   1
  -3   4   5 54.1116 51.5963   1
   3  -4   5 67.6915 176.654   1
  -3   4   6 349.755 112.957   1
   3  -4   6 265.842 236.506   1
   3  -4   7 285.733 209.126   1
  -3  -4   7 25.4007 186.064   1
   3  -4   8-146.265 156.521   1
  -3  -4   8-1.46079 138.797   1
  -3  -4   9 211.282 181.399   1
   3  -4   9 0.81593 152.038   1
   3  -5  -2 10296.6 579.152   1
  -3  -5  -2 9309.61 614.779   2
   3  -5  -1 8112.55 383.342   2
  -3   5  -1 6204.26 604.605   1
   3  -5  -1 8126.43 550.430   1
  -3   5   0 6333.96 548.635   1
   3   5   0 7017.52 463.096   2
  -3   5   0 6184.55 355.694   2
   3  -5   0 6180.69 531.375   1
  -3   5   1 8205.97 573.189   1
   3  -5   1 7349.96 647.902   1
   3  -5   2 10774.9 854.420   1
  -3   5   2 9161.58 541.267   1
  -3   5   3 441.835 96.4705   1
   3  -5   3 502.148 226.706   1
   3  -5   4 0.42619 126.885   1
  -3   5   4 122.066 48.9770   1
  -3   5   5 1739.78 169.879   1
  -3   5   5 1499.00 150.744   1
   3  -5   5 2057.56 454.268   1
  -3  -5   6 741.607 342.973   1
   3  -5   6-71.7099 206.026   1
   3  -5   7 902.256 367.989   1
  -3  -5   7 1580.86 504.370   1
   3  -5   8 270.638 281.923   1
  -3  -5   8-170.011 221.964   1
   3  -5   9 315.513 307.806   1
   3  -6  -2 3561.83 351.926   1
  -3  -6  -2 3476.46 348.562   2
   3  -6  -1 6247.09 530.862   1
   3   6   0 250.916 109.010   2
   3  -6   0 60.2078 134.202   1
  -3   6   0 85.1077 78.2407   1
   3  -6   1 6976.43 670.855   1
  -3   6   1 5954.88 515.678   1
   3  -6   2 3486.06 519.435   1
  -3   6   2 3698.10 354.940   1
   3  -6   3 1897.32 431.836   1
  -3   6   3 2240.53 225.920   1
   3  -6   4 1736.05 423.637   1
   3  -6   5 72.3726 163.222   1
   3  -6   6 307.023 247.823   1
  -3  -6   6 552.821 306.897   1
  -3  -6   7-154.760 183.051   1
   3  -6   7 375.527 255.012   1
   3  -6   8 397.559 360.462   1
  -3  -6   8-1000.21 436.833   1
  -3  -7  -3 1147.25 229.317   2
   3  -7  -2 2395.94 313.522   1
   3  -7  -2 2140.18 191.921   2
  -3  -7  -2 2454.65 270.604   1
  -3  -7  -2 2425.88 278.728   2
   3  -7  -1 1136.23 239.162   1
   3   7   0 2244.91 248.951   2
   3  -7   0 2231.59 359.065   1
   3  -7   1 1389.20 320.545   1
   3  -7   2 2488.76 460.039   1
   3  -7   3 1404.92 363.484   1
   3  -7   4 30.3894 200.140   1
  -3  -7   5-89.8082 222.878   1
   3  -7   5 34.0653 199.784   1
  -3  -7   6 28.2812 225.838   1
   3  -7   6 127.806 196.335   1
   3  -7   7-131.354 211.915   1
  -3  -7   7 180.144 214.717   1
   3  -7   8 474.210 292.257   1
  -3  -8  -3 1104.38 215.425   2
   3  -8  -2 199.857 101.213   1
  -3  -8  -2 239.488 110.023   1
  -3   8  -1 3388.76 306.720   2
  -3  -8  -1 3237.40 408.419   1
   3  -8  -1 3297.21 445.509   1
   3  -8   0 7622.57 714.946   1
   3   8   0 6619.63 420.535   2
   3  -8   1 4429.26 589.772   1
   3  -8   2 386.350 214.260   1
   3  -8   3 916.225 318.992   1
  -3  -8   4 1321.59 459.724   1
   3  -8   4 724.938 337.124   1
   3  -8   5 50.4704 160.428   1
  -3  -8   5 298.717 232.573   1
  -3  -8   6-108.325 220.134   1
   3  -8   6 382.081 331.879   1
  -3  -8   7 125.932 289.985   1
   3  -8   7-597.080 385.529   1
  -3  -9  -2 720.073 180.032   1
   3  -9  -2 1030.59 232.315   1
  -3  -9  -1 2206.88 342.989   1
  -3   9  -1 1762.10 203.214   2
   3  -9  -1 1839.08 339.696   1
   3  -9   0 202.587 150.922   1
  -3  -9   0 23.4342 117.140   1
   3  -9   1 2041.17 442.553   1
  -3  -9   1 2330.94 477.444   1
  -3  -9   2 1323.25 372.674   1
   3  -9   2 1163.28 349.762   1
   3  -9   3 1938.71 456.730   1
  -3  -9   3 890.944 350.438   1
  -3  -9   4 530.414 260.394   1
   3  -9   4 541.047 340.083   1
   3  -9   5 700.331 420.627   1
  -3  -9   5 22.5024 208.865   1
   3  -9   6 51.6787 180.155   1
  -3  -9   6-118.906 209.350   1
  -3 -10  -2 2471.84 343.377   1
   3 -10  -2 2457.73 382.942   1
   3  10  -1 1367.55 226.914   2
  -3 -10  -1 1609.29 330.212   1
   3 -10  -1 1373.96 345.390   1
  -3 -10   0 105.557 142.780   1
   3 -10   0 252.582 197.442   1
   3 -10   1 1382.11 371.604   1
  -3 -10   1 2233.12 453.547   1
  -3 -10   2 2703.51 544.359   1
   3 -10   2 1953.52 466.123   1
   3 -10   3 1988.05 487.183   1
  -3 -10   3 2149.93 526.830   1
   3 -10   4 523.613 294.822   1
  -3 -10   4 917.871 374.411   1
  -3 -10   5-254.436 240.589   1
   3 -10   5 201.201 207.302   1
   3 -10   6 271.786 258.421   1
  -3 -10   6-74.7882 204.985   1
  -3 -11  -1 494.919 204.361   1
   3 -11  -1 154.493 120.995   1
   3 -11   0-13.3700 208.939   1
  -3 -11   0 163.143 150.102   1
   3 -11   1 79.7901 131.947   1
  -3 -11   1 347.881 220.482   1
  -3 -11   2 2.26650 222.866   1
   3 -11   2 453.982 249.267   1
   3 -11   3-34.2833 196.205   1
  -3 -11   3-225.302 254.108   1
   3 -11   4 11.6081 206.399   1
  -3 -11   4 267.760 200.380   1
   3 -11   5 210.886 249.830   1
  -3 -11   5 349.150 266.223   1
   3 -12  -1 6.69126 182.920   1
  -3 -12   0 80.0091 161.286   1
   3 -12   0 26.5761 159.183   1
  -3 -12   1-1.63981 163.649   1
   3 -12   1 168.999 209.869   1
  -3 -12   2-67.2144 223.884   1
   3 -12   2 403.847 360.167   1
  -3 -12   3 346.952 290.326   1
   3 -12   3 741.380 280.956   1
  -3 -12   4 111.465 173.858   1
   3 -12   4 144.491 231.993   1
   3 -13   0 217.395 270.577   1
  -3 -13   1 486.241 299.497   1
   3 -13   1 58.9166 192.797   1
   3 -13   2 51.6062 182.983   1
  -3 -13   2 280.823 144.140   1
  -3 -13   3 125.574 205.467   1
   3 -13   3-3.07660 140.395   1
  -3 -14   1-136.461 175.458   1
   3 -14   1-390.640 263.889   1
  -3 -14   2 212.820 230.255   1
   3 -14   2 192.895 188.942   1
  -4   0  -4 6390.19 580.428   1
  -4   0  -3 26036.2 1177.55   1
  -4   0  -2 56913.5 1868.39   1
  -4   0  -1 74478.9 2286.07   2
  -4   0  -1 75183.6 2201.25   1
  -4   0   0 8797.79 554.184   2
  -4   0   0 9447.58 547.115   1
   4   0   0 9184.81 561.020   2
   4   0   1 79602.8 2323.07   1
   4   0   2 58575.6 1897.35   1
   4   0   3 27010.6 1249.52   1
   4   0   4 5533.21 555.864   1
   4   0   5 1181.01 276.885   1
   4   0   6 582.291 196.197   1
   4   0   7 1056.57 323.998   1
   4   0   8 411.421 415.627   1
  -4   0   8 156.711 178.198   1
  -4   1  -4 3630.64 463.427   1
  -4  -1  -4 3940.98 424.092   1
  -4  -1  -3 5515.86 458.933   1
  -4   1  -3 5827.43 537.060   1
  -4  -1  -2 24169.3 967.219   1
  -4   1  -2 22368.6 1043.59   1
  -4  -1  -1 11968.7 680.574   2
  -4  -1  -1 13172.4 639.139   1
  -4   1  -1 12441.8 699.760   1
  -4   1   0 204231. 5305.98   2
   4   1   0 216741. 5365.94   2
   4  -1   0 208982. 5297.65   2
   4  -1   0 214478. 5315.23   1
  -4   1   0 207125. 5286.84   1
   4  -1   1 11443.7 653.479   1
   4   1   1 11958.7 621.943   1
   4   1   2 21979.9 943.107   1
   4  -1   2 25990.1 1167.93   1
   4  -1   3 5575.94 534.752   1
   4   1   3 5635.49 455.985   1
   4   1   4 4178.41 447.842   1
   4  -1   4 3958.99 500.070   1
   4  -1   5 1463.49 342.015   1
   4   1   5 1186.78 272.914   1
   4  -1   6 1144.51 331.151   1
   4   1   6 1216.75 276.837   1
   4  -1   7 889.198 342.250   1
   4   1   7 655.178 255.133   1
   4  -1   8 384.240 228.399   1
  -4  -1   8 326.309 226.155   1
  -4  -2  -4 3897.43 379.002   1
  -4   2  -3 1991.30 342.658   1
  -4  -2  -3 2581.93 275.688   1
  -4   2  -2 17282.7 961.412   1
  -4  -2  -2 18389.0 773.515   1
  -4   2  -1 12646.6 739.624   1
  -4  -2  -1 13612.0 672.713   1
  -4  -2  -1 14216.2 737.400   2
   4  -2   0 446944. 10629.3   2
   4   2   0 419421. 10689.4   2
  -4   2   0 452267. 10720.0   1
  -4   2   0 459395. 10661.5   2
   4  -2   0 458000. 10716.7   1
  -4   2   1 13163.3 680.309   1
   4  -2   1 12530.0 750.289   1
   4   2   2 17624.3 785.363   1
   4  -2   2 17633.6 971.255   1
   4  -2   3 2563.16 409.386   1
   4   2   3 2313.16 265.597   1
   4  -2   4 3736.39 512.460   1
   4   2   4 3474.43 363.161   1
   4  -2   5 1090.36 345.128   1
   4   2   5 1276.95 243.169   1
   4   2   6 3954.10 474.764   1
   4  -2   6 4985.47 695.967   1
  -4   2   7 284.744 169.389   1
   4  -2   7 890.088 344.726   1
   4   2   7 744.318 223.288   1
   4  -2   8 317.822 242.706   1
  -4  -2   8-28.7568 149.442   1
  -4  -2   9-135.697 157.784   1
  -4  -3  -3 6854.31 410.802   1
  -4   3  -2 2233.17 354.609   1
  -4  -3  -2 1721.13 206.098   1
  -4  -3  -1 25946.2 1087.20   2
   4  -3  -1 27316.8 1099.34   1
  -4   3  -1 26192.0 1206.26   1
   4  -3   0 66318.6 2068.60   1
   4  -3   0 63480.5 1895.20   2
   4   3   0 60648.6 1990.56   2
  -4   3   0 61522.8 2038.75   1
  -4   3   0 63926.3 1916.55   2
  -4   3   1 24785.2 1049.85   1
   4  -3   1 30318.1 1292.73   1
   4  -3   2 1783.62 328.820   1
  -4   3   2 1760.20 241.893   1
  -4   3   3 5776.42 461.813   1
   4  -3   3 6990.29 678.302   1
   4  -3   4 2718.63 485.678   1
   4   3   4 3287.03 311.014   1
   4   3   5 1751.90 252.213   1
   4  -3   5 1865.57 437.978   1
   4   3   6 1216.75 221.194   1
   4  -3   6 1598.28 435.371   1
   4  -3   7 282.211 250.859   1
  -4  -3   7 161.175 173.549   1
   4  -3   8 510.337 347.506   1
  -4  -3   8-126.670 146.511   1
   4  -3   9-719.180 353.806   1
  -4  -3   9-415.368 287.719   1
  -4  -4  -3 979.016 131.428   1
  -4  -4  -2 17635.0 944.091   2
  -4  -4  -2 18051.9 755.385   1
  -4   4  -2 16723.7 1073.67   1
   4  -4  -1 26984.8 1130.88   1
   4  -4  -1 27205.8 1027.98   2
  -4   4  -1 26763.4 1296.80   1
  -4  -4  -1 25194.4 1105.50   2
  -4   4   0 63.5060 79.7745   2
  -4   4   0-34.2212 91.5707   1
   4   4   0 51.6252 97.6899   2
   4  -4   0 146.050 90.6239   1
  -4   4   1 23444.1 1042.31   1
   4  -4   1 25723.0 1235.48   1
   4  -4   2 16910.5 1068.05   1
  -4   4   2 16714.6 803.007   1
   4  -4   3 907.345 264.809   1
  -4   4   3 952.313 165.613   1
   4  -4   4 778.424 268.492   1
  -4   4   4 921.362 169.130   1
   4  -4   5 3988.58 633.016   1
  -4   4   5 3947.65 397.049   1
   4  -4   6 210.201 197.503   1
   4  -4   7-352.099 257.168   1
  -4  -4   7 17.4809 190.505   1
   4  -4   8 425.309 326.769   1
  -4  -4   8 600.849 278.846   1
   4  -4   9 129.818 215.878   1
  -4  -4   9-176.343 236.197   1
  -4  -5  -3 1621.24 154.000   1
   4  -5  -2 17123.0 867.127   1
  -4  -5  -2 14729.2 854.583   2
   4  -5  -1 12822.0 603.771   2
  -4   5  -1 13240.0 918.669   1
   4  -5  -1 13608.3 781.020   1
   4  -5   0 24033.8 1201.50   1
  -4   5   0 21965.3 1150.57   1
   4   5   0 23154.1 1042.74   2
   4  -5   1 12747.8 889.017   1
  -4   5   1 12534.0 754.621   1
  -4   5   2 14151.5 761.128   1
   4  -5   2 16050.7 1087.31   1
   4  -5   3 2284.60 448.209   1
  -4   5   3 2225.85 267.230   1
  -4   5   4 3483.26 307.800   1
   4  -5   4 3385.49 543.536   1
  -4   5   5 73.0404 64.6295   1
   4  -5   5 465.139 242.164   1
   4  -5   6 2050.45 527.190   1
  -4  -5   7 136.991 250.293   1
   4  -5   7 6.79346 156.995   1
   4  -5   8-10.1703 186.843   1
  -4  -5   8 6.31548 202.437   1
   4  -5   9 137.667 230.050   1
  -4  -6  -3 1116.75 119.197   1
  -4  -6  -3 1293.37 268.240   2
  -4  -6  -2 8228.41 604.384   2
   4  -6  -2 7128.18 554.243   1
  -4   6  -1 2125.61 267.709   2
   4  -6  -1 2209.77 323.047   1
   4   6   0 31403.5 1280.74   2
   4  -6   0 31250.3 1499.61   1
  -4   6   0 29591.4 1447.05   1
  -4   6   1 2422.18 343.256   1
   4  -6   1 2354.94 397.816   1
   4  -6   2 7872.34 782.255   1
  -4   6   2 6282.49 507.067   1
   4  -6   3 1431.43 370.113   1
  -4   6   3 1325.49 193.084   1
   4  -6   4 1129.17 351.390   1
  -4   6   4 1435.47 179.909   1
   4  -6   5 326.022 249.709   1
   4  -6   6 898.421 369.894   1
  -4  -6   7 238.079 245.464   1
   4  -6   7-266.467 336.507   1
   4  -6   8 53.7195 253.608   1
  -4  -6   8-393.926 293.564   1
  -4  -7  -3 304.442 62.2991   1
  -4  -7  -3 307.415 69.2853   1
  -4  -7  -3 400.594 130.808   2
   4  -7  -2 1053.86 156.771   2
  -4  -7  -2 1146.30 220.805   2
   4  -7  -2 1174.52 232.540   1
  -4   7  -1 631.457 142.397   2
   4  -7  -1 916.574 230.823   1
   4   7   0 2064.38 278.311   2
   4  -7   0 2708.77 414.360   1
  -4   7   0 1967.41 363.112   1
   4  -7   1 723.425 247.919   1
  -4   7   1 948.224 242.117   1
  -4   7   2 794.787 180.267   1
   4  -7   2 949.002 305.312   1
   4  -7   3 394.452 231.660   1
  -4   7   3 333.951 111.097   1
   4  -7   4 403.487 204.496   1
  -4   7   4 648.512 107.838   1
   4  -7   5 15.5160 233.859   1
   4  -7   6-166.408 229.788   1
  -4  -7   6-130.466 176.560   1
   4  -7   7 62.9632 151.999   1
  -4  -7   7-206.831 222.458   1
  -4  -8  -3 617.445 98.9537   1
  -4  -8  -3 840.720 212.745   2
  -4  -8  -3 708.458 112.235   1
   4  -8  -2 2103.48 339.886   1
  -4  -8  -2 1820.31 267.544   1
  -4   8  -1 5743.56 443.832   2
   4  -8  -1 6538.24 620.308   1
   4   8   0-21.2131 69.2252   2
   4  -8   0-157.703 166.626   1
   4  -8   1 6545.40 741.612   1
   4  -8   2 2131.95 446.910   1
   4  -8   3 530.805 276.480   1
   4  -8   4 653.316 321.011   1
  -4  -8   5 1253.28 431.087   1
   4  -8   5 1257.01 410.273   1
  -4  -8   6-669.022 342.383   1
   4  -8   6 255.747 280.629   1
  -4  -8   7 106.196 195.445   1
   4  -8   7 211.146 280.505   1
   4  -9  -2 2109.61 348.439   1
  -4  -9  -2 1706.41 277.787   1
  -4   9  -1 2609.57 272.022   2
   4   9  -1 2690.58 363.776   2
   4  -9  -1 2953.43 456.552   1
  -4  -9  -1 2978.76 444.019   1
   4  -9   0 4802.90 629.579   1
   4  -9   1 2276.55 474.852   1
   4  -9   2 2544.78 530.173   1
   4  -9   3 638.966 273.637   1
   4  -9   4 3164.70 635.180   1
  -4  -9   4 2985.83 628.625   1
   4  -9   5 552.495 257.236   1
  -4  -9   5 498.531 333.645   1
   4  -9   6 243.177 307.673   1
  -4  -9   6-64.6017 197.399   1
   4 -10  -2 150.144 101.236   1
  -4 -10  -2 278.144 107.852   1
  -4 -10  -1 865.413 251.779   1
   4 -10  -1 1331.11 324.562   1
   4  10  -1 1241.54 254.067   2
  -4 -10   0 850.047 273.191   1
   4 -10   0 226.292 171.802   1
   4 -10   1 1895.95 437.474   1
  -4 -10   1 1035.94 289.606   1
  -4 -10   2 452.418 263.729   1
   4 -10   2 522.674 308.481   1
  -4 -10   3 627.627 305.064   1
   4 -10   3 363.726 292.645   1
  -4 -10   4 143.242 155.732   1
   4 -10   4-124.072 165.797   1
   4 -10   5 73.6788 214.394   1
  -4 -10   5-113.745 225.694   1
   4 -10   6 1029.14 512.475   1
  -4 -10   6 541.491 367.785   1
  -4 -11  -1 51.1286 113.615   1
   4 -11  -1 171.977 154.227   1
  -4 -11   0 102.888 173.524   1
   4 -11   0-14.7084 178.576   1
   4 -11   1 114.947 191.990   1
  -4 -11   1 97.8687 191.338   1
  -4 -11   2-140.503 204.705   1
   4 -11   2-30.5585 155.219   1
   4 -11   3-35.1961 170.477   1
  -4 -11   3-245.143 200.317   1
   4 -11   4-113.569 282.508   1
  -4 -11   4 254.291 255.074   1
  -4 -11   5 301.291 419.620   1
   4 -11   5-156.286 241.056   1
   4 -12  -1-169.988 213.131   1
  -4 -12   0-82.4795 118.160   1
   4 -12   0 11.7651 187.425   1
   4 -12   1-51.6894 216.872   1
  -4 -12   1-27.5908 216.244   1
  -4 -12   2 239.014 265.471   1
   4 -12   2 27.9139 225.861   1
  -4 -12   3-318.098 251.787   1
   4 -12   3 493.741 275.954   1
   4 -12   4-292.343 286.213   1
  -4 -12   4 79.7003 241.927   1
   4 -13   0 746.559 313.500   1
   4 -13   1-34.5073 173.028   1
  -4 -13   1-292.078 227.020   1
   4 -13   2-20.8207 132.141   1
  -4 -13   2-478.910 293.976   1
  -4 -13   3 220.229 194.416   1
   4 -13   3 212.946 304.081   1
   4 -14   1-264.786 197.423   1
  -4 -14   2 110.820 195.072   1
   4 -14   2-381.526 278.059   1
  -5   0  -4 27.7660 91.1437   1
  -5   0  -3-58.6724 90.6338   1
  -5   0  -2-65.7952 106.206   1
  -5   0  -1 133.560 110.719   2
  -5   0  -1 52.7379 95.1513   1
   5   0   0-133.786 123.770   2
  -5   0   0-30.3073 83.2480   1
   5   0   1-70.1317 98.6005   1
   5   0   2 48.4249 96.5515   1
   5   0   3 40.6383 127.371   1
   5   0   4-66.5929 133.528   1
   5   0   5 71.0061 120.283   1
   5   0   6 73.9371 117.501   1
   5   0   7-54.2574 121.171   1
  -5   0   8 317.551 178.032   1
  -5  -1  -4 177.066 121.123   1
  -5   1  -4 306.604 175.857   1
  -5  -1  -3 48923.6 1741.05   1
  -5   1  -3 49198.6 1930.55   1
  -5  -1  -2 5045.36 430.202   1
  -5   1  -2 4922.01 477.957   1
  -5  -1  -1 8355.61 594.213   2
  -5   1  -1 8016.55 581.676   2
  -5   1  -1 8292.56 588.990   1
  -5  -1  -1 7418.58 525.814   1
  -5   1   0 15450.3 812.996   2
   5   1   0 15527.0 849.451   2
   5  -1   0 15279.3 812.254   2
   5  -1   0 16972.7 840.029   1
  -5   1   0 14334.8 782.285   1
   5  -1   1 6690.16 527.440   1
  -5   1   1 7806.77 563.917   1
   5   1   2 4630.17 418.488   1
   5  -1   2 4649.93 461.224   1
   5  -1   3 49949.5 1984.08   1
   5   1   3 49309.5 1769.53   1
   5  -1   4-24.3423 134.650   1
   5   1   4 240.615 158.033   1
   5  -1   5 262.697 120.740   1
   5   1   5 179.208 134.573   1
   5   1   6 70.2907 101.392   1
   5  -1   6 5.93901 151.799   1
   5   1   7 58.6278 137.186   1
   5  -1   7 61.5366 158.395   1
   5  -1   8-325.596 243.414   1
  -5  -1   8-203.606 205.269   1
  -5  -2  -4 1204.51 227.971   1
  -5  -2  -3 5964.60 462.841   1
  -5   2  -3 5345.32 574.462   1
  -5  -2  -2 2104.10 261.756   1
  -5   2  -2 2409.01 346.323   1
  -5  -2  -1 868.083 196.209   2
  -5   2  -1 1084.06 224.826   1
  -5   2  -1 594.379 171.550   2
  -5  -2  -1 1047.29 204.525   1
   5  -2   0 6506.24 520.488   1
   5  -2   0 6758.37 501.724   2
   5   2   0 6201.67 515.540   2
  -5   2   0 6961.47 507.665   2
  -5   2   0 5630.94 475.978   1
  -5   2   1 868.584 182.730   1
   5  -2   1 977.482 240.612   1
  -5   2   2 2393.58 314.586   1
   5  -2   2 2582.45 380.486   1
   5   2   3 5801.36 467.150   1
   5  -2   3 4470.12 518.207   1
   5   2   4 1108.61 224.497   1
   5  -2   4 1413.23 326.206   1
   5  -2   5 969.819 325.936   1
   5   2   5 758.533 187.242   1
   5  -2   6 293.920 230.775   1
   5   2   6 27.6381 115.268   1
   5  -2   7 370.193 209.586   1
  -5  -2   8 462.550 307.245   1
   5  -2   8 116.503 182.727   1
  -5  -3  -4 1006.92 177.845   1
  -5  -3  -3 206.199 81.7634   1
  -5  -3  -2 5234.55 418.754   1
  -5   3  -2 5536.34 576.578   1
  -5  -3  -2 5249.46 520.530   2
   5  -3  -1 9644.02 649.771   1
  -5  -3  -1 10050.4 669.708   2
  -5   3  -1 9350.83 700.939   1
  -5   3  -1 8781.95 618.801   2
   5  -3   0 54290.6 1779.69   2
  -5   3   0 55614.3 1958.46   1
   5   3   0 53073.9 1887.36   2
  -5   3   0 53742.8 1804.54   2
   5  -3   0 51922.2 1885.00   1
  -5   3   1 8489.04 592.650   1
   5  -3   1 10048.1 729.688   1
  -5   3   2 5744.71 476.271   1
   5  -3   2 6127.85 599.185   1
   5  -3   3 539.346 250.339   1
  -5   3   3 282.857 122.996   1
   5  -3   4 1241.56 294.384   1
   5   3   4 1565.93 236.840   1
   5   3   5 4154.60 422.138   1
   5  -3   5 4067.30 642.562   1
   5  -3   6 2365.67 516.290   1
   5   3   6 1856.93 304.822   1
   5  -3   7 457.089 307.296   1
   5  -3   8 111.294 201.640   1
  -5  -3   8 365.050 304.283   1
  -5  -3   9 120.675 193.833   1
   5  -3   9 229.011 242.702   1
  -5  -4  -4 1476.07 188.082   1
  -5  -4  -3 4033.39 340.720   1
  -5  -4  -2 5581.96 526.255   2
  -5  -4  -2 5571.16 430.932   1
   5  -4  -1 66629.9 2058.26   2
  -5  -4  -1 61914.7 2140.31   2
  -5   4  -1 58704.6 2280.64   1
   5  -4  -1 65175.5 2182.78   1
  -5   4  -1 65807.0 2144.30   2
   5   4   0 18207.7 946.297   2
  -5   4   0 17595.0 846.568   2
   5  -4   0 15071.9 912.629   1
  -5   4   0 16466.1 949.458   1
  -5   4   1 66394.7 2247.30   1
   5  -4   1 67167.8 2464.90   1
  -5   4   2 5080.70 442.722   1
   5  -4   2 4781.28 556.778   1
   5  -4   3 3900.16 534.558   1
  -5   4   3 3690.81 375.246   1
  -5   4   4 1398.42 234.386   1
   5  -4   4 1527.73 400.701   1
  -5   4   5 3532.94 412.386   1
   5  -4   5 4463.55 684.593   1
   5  -4   6 683.837 311.280   1
   5  -4   7 1850.81 522.181   1
  -5  -4   8 74.9244 176.224   1
   5  -4   8-634.162 336.321   1
   5  -4   9 416.599 245.365   1
  -5  -4   9-73.7698 188.013   1
  -5  -5  -4 1361.51 143.276   1
  -5  -5  -3 1075.06 159.163   1
  -5  -5  -3 934.437 246.867   2
  -5  -5  -2 498.118 186.977   2
   5  -5  -2 494.690 162.065   1
   5  -5  -1 5461.43 419.635   2
  -5   5  -1 4923.32 448.809   2
  -5   5  -1 5978.49 619.761   1
   5  -5  -1 5376.24 506.012   1
   5  -5   0 6039.26 567.356   1
   5   5   0 6322.51 544.453   2
  -5   5   0 5672.80 562.076   1
   5  -5   1 5637.83 613.969   1
  -5   5   1 4977.11 494.510   1
   5  -5   2 202.306 185.530   1
  -5   5   2 443.977 143.862   1
  -5   5   3 960.645 186.504   1
   5  -5   3 1091.55 317.373   1
  -5   5   4 1373.71 222.937   1
   5  -5   4 1061.53 342.922   1
   5  -5   5 149.015 154.785   1
   5  -5   6 342.034 427.711   1
   5  -5   7 192.132 266.197   1
   5  -5   8-175.437 229.821   1
  -5  -5   8 404.700 195.399   1
  -5  -6  -3 653.688 216.818   2
  -5  -6  -3 719.327 122.420   1
  -5  -6  -2 464.909 170.357   2
   5  -6  -2 122.902 90.8187   1
   5  -6  -1 1669.46 306.673   1
   5  -6  -1 2012.97 229.396   2
  -5   6  -1 1853.71 272.017   2
   5   6   0 4028.89 434.150   2
   5  -6   0 4069.64 503.248   1
  -5   6   0 3526.50 486.631   1
   5  -6   1 1557.65 341.896   1
  -5   6   1 2197.28 333.894   1
   5  -6   2 310.774 153.855   1
  -5   6   2 535.686 166.041   1
   5  -6   3 769.587 292.958   1
  -5   6   3 991.089 201.173   1
  -5   6   4 476.036 128.085   1
   5  -6   4 818.852 293.804   1
   5  -6   5 404.114 290.894   1
   5  -6   6 1411.15 481.798   1
  -5  -6   7 171.152 287.694   1
   5  -6   7-289.663 249.785   1
   5  -6   8 39.2853 183.330   1
  -5  -6   8-0.86047 310.830   1
  -5  -7  -3 701.089 129.201   1
  -5  -7  -3 508.899 169.684   2
   5  -7  -2 898.542 162.990   2
   5  -7  -2 932.180 224.756   1
  -5  -7  -2 877.678 219.909   2
   5  -7  -1 766.580 216.523   1
  -5   7  -1 884.604 188.530   2
   5   7   0 2398.91 326.108   2
   5  -7   0 3044.56 465.940   1
   5  -7   1 790.734 243.161   1
  -5   7   1 497.717 183.713   1
  -5   7   2 776.186 207.112   1
   5  -7   2 416.175 250.643   1
  -5   7   3 830.592 182.190   1
   5  -7   3 648.913 265.693   1
   5  -7   4 2269.32 530.189   1
   5  -7   5 176.533 198.790   1
   5  -7   6-258.997 296.672   1
   5  -7   7-91.4039 256.072   1
  -5  -7   7 62.5918 173.329   1
  -5  -8  -3 8177.87 700.913   2
  -5  -8  -3 8707.27 474.406   1
   5  -8  -2 346.051 179.244   1
   5  -8  -2 312.871 75.8774   2
  -5   8  -1 1139.52 214.870   2
   5  -8  -1 665.563 219.354   1
   5   8   0 485.919 165.254   2
   5  -8   0 681.874 230.397   1
   5  -8   1 854.925 296.440   1
   5  -8   2 304.998 185.634   1
  -5   8   2 475.274 172.674   1
   5  -8   3 11500.9 1129.28   1
  -5   8   3 9047.56 660.430   1
   5  -8   4 375.407 245.828   1
   5  -8   5 426.679 269.974   1
  -5  -8   6-654.913 354.596   1
   5  -8   6 371.380 286.406   1
  -5  -8   7-300.861 192.667   1
   5  -8   7 609.444 356.445   1
  -5  -9  -2 1361.19 259.402   1
   5  -9  -2 1240.27 291.783   1
  -5   9  -1 1349.27 210.810   2
   5   9  -1 1255.57 276.544   2
   5  -9  -1 1686.19 354.030   1
   5   9   0-58.6064 75.4894   2
   5  -9   0-24.7936 126.350   1
   5  -9   1 1092.42 316.577   1
   5  -9   2 1528.00 431.757   1
   5  -9   3 2427.52 546.761   1
   5  -9   4-83.1655 198.938   1
  -5  -9   5 45.8587 246.278   1
   5  -9   5 157.157 174.490   1
   5  -9   6 156.678 246.185   1
  -5  -9   6 344.590 301.645   1
   5 -10  -2 200.651 173.382   1
  -5 -10  -2 152.721 116.797   1
  -5 -10  -1 461.072 220.978   1
   5 -10  -1 630.215 220.011   1
   5  10  -1 407.832 188.377   2
   5 -10   0 697.985 286.353   1
   5 -10   1 389.615 249.377   1
   5 -10   2 154.009 198.972   1
   5 -10   3-86.0448 179.840   1
   5 -10   4 241.310 230.748   1
  -5 -10   4-138.919 322.413   1
   5 -10   5-187.145 197.240   1
  -5 -10   5 240.454 217.346   1
  -5 -11  -1 63.1107 118.076   1
   5 -11  -1-180.551 115.684   1
  -5 -11   0 576.347 254.848   1
   5 -11   0 213.851 231.511   1
  -5 -11   1 113.866 134.653   1
   5 -11   1 646.677 297.768   1
   5 -11   2 391.233 299.372   1
  -5 -11   2 125.909 177.150   1
   5 -11   3-115.231 220.356   1
  -5 -11   3 327.430 246.547   1
   5 -11   4-15.8129 235.460   1
  -5 -11   4 122.216 358.952   1
  -5 -11   5-30.2079 159.804   1
   5 -11   5-52.1570 271.807   1
   5 -12  -1 277.338 192.628   1
  -5 -12   0 282.814 171.802   1
   5 -12   0 467.577 290.276   1
  -5 -12   1-42.9866 194.629   1
   5 -12   1 214.232 236.316   1
   5 -12   2 617.715 324.077   1
  -5 -12   2-313.042 238.758   1
   5 -12   3 24.3771 234.289   1
  -5 -12   3 173.915 226.040   1
   5 -12   4-40.2070 165.875   1
  -5 -12   4 534.554 332.454   1
   5 -13   0 91.3274 164.677   1
   5 -13   1-27.4983 203.341   1
  -5 -13   1-41.0193 124.281   1
   5 -13   2 14.8708 198.537   1
  -5 -13   2 177.529 182.326   1
   5 -13   3 264.706 298.239   1
  -5 -13   3 16.3488 172.506   1
   5 -14   1-444.364 285.875   1
  -5 -14   2 346.118 285.773   1
   5 -14   2 358.086 350.794   1
  -6   0  -4 21151.8 1202.08   1
  -6   0  -3 12612.2 826.770   1
  -6   0  -2 44786.1 1750.15   1
  -6   0  -1 28833.5 1298.64   2
  -6   0  -1 28721.8 1235.88   1
   6   0   0 154358. 4321.67   2
  -6   0   0 150782. 4207.53   1
   6   0   1 32971.2 1372.76   1
   6   0   2 42655.6 1674.30   1
   6   0   3 11501.6 802.831   1
   6   0   4 20829.9 1190.27   1
   6   0   5 224.819 143.225   1
   6   0   6 480.431 189.131   1
   6   0   7 64.6166 139.225   1
  -6  -1  -5 9.58659 99.1575   1
  -6  -1  -4 5889.32 562.731   1
  -6  -1  -3 959.755 217.970   1
  -6   1  -3 999.778 226.994   1
  -6   1  -2 762.048 198.232   1
  -6  -1  -2 444.839 143.698   1
  -6  -1  -1 55530.1 1981.62   1
  -6  -1  -1 60269.3 2093.32   2
  -6   1  -1 58153.8 2070.30   2
  -6   1  -1 62069.5 2078.60   1
   6   1   0 54274.4 2000.82   2
  -6   1   0 55769.0 1968.84   2
   6  -1   0 62089.2 2015.72   2
  -6   1   0 49321.1 1885.81   1
   6  -1   0 56902.1 1994.36   1
  -6   1   1 53988.6 1962.24   1
   6  -1   1 53956.4 1967.34   1
   6   1   2 645.584 179.750   1
   6  -1   2 1021.25 246.991   1
   6  -1   3 1086.34 272.965   1
   6   1   3 994.765 225.167   1
   6   1   4 5835.85 575.386   1
   6  -1   4 7039.82 723.097   1
   6   1   5 25.4588 105.975   1
   6  -1   5 160.296 141.930   1
   6   1   6 1534.93 357.912   1
   6  -1   6 687.029 285.800   1
   6   1   7 40.8284 150.730   1
   6  -1   7 350.499 292.100   1
   6  -1   8 383.646 282.472   1
  -6  -2  -5 2466.24 365.149   1
  -6  -2  -4 500.201 150.371   1
  -6  -2  -3 5976.44 501.872   1
  -6   2  -2 693.627 201.574   1
  -6  -2  -2 970.756 200.462   1
  -6  -2  -2 921.051 240.328   2
  -6  -2  -1 20501.5 1079.11   2
  -6   2  -1 17582.7 988.659   2
  -6  -2  -1 19626.1 988.728   1
  -6   2  -1 20107.9 1096.61   1
  -6   2   0 22.0023 104.208   1
   6  -2   0 30.4434 110.292   2
   6   2   0 128.122 142.583   2
  -6   2   0 188.240 108.131   2
   6  -2   0-151.296 160.597   1
   6   2   1 18135.6 1017.59   2
  -6   2   1 18388.4 979.092   1
   6  -2   1 19182.6 1028.16   1
   6  -2   2 567.468 208.318   1
  -6   2   2 691.120 197.625   1
   6   2   3 6216.53 530.908   1
   6  -2   3 7275.34 719.482   1
   6   2   4 464.827 182.758   1
   6  -2   4 1151.69 332.988   1
   6   2   5 2281.16 352.069   1
   6  -2   5 1974.50 419.751   1
   6   2   6 115.416 136.966   1
   6  -2   6 121.121 170.365   1
   6  -2   7 639.887 285.577   1
   6  -2   8 211.484 224.415   1
  -6  -3  -4 956.439 203.851   1
  -6  -3  -3 2422.96 308.564   1
  -6  -3  -2 1793.57 275.478   1
  -6   3  -2 1812.41 342.190   1
  -6  -3  -2 1464.20 305.620   2
   6  -3  -1 7364.47 581.373   2
  -6  -3  -1 7011.63 594.638   2
   6  -3  -1 5624.49 541.358   1
  -6   3  -1 6389.56 593.944   1
  -6   3  -1 6000.24 535.309   2
   6   3   0 210352. 5712.84   2
  -6   3   0 210868. 5562.28   2
   6  -3   0 215752. 5691.58   1
   6  -3   0 212337. 5524.45   2
  -6   3   0 201699. 5672.03   1
  -6   3   1 6701.27 561.274   1
   6  -3   1 6749.46 625.349   1
   6   3   1 6336.26 569.324   2
  -6   3   2 1537.23 272.212   1
   6  -3   2 1385.34 306.332   1
  -6   3   3 2506.65 344.529   1
   6  -3   3 2505.07 434.968   1
   6  -3   4 923.078 287.296   1
   6   3   4 1108.53 217.680   1
   6   3   5 1284.89 245.319   1
   6  -3   5 1254.56 369.689   1
   6   3   6 7303.14 636.837   1
   6  -3   6 8106.16 959.747   1
   6  -3   7 591.862 301.244   1
  -6  -3   8 462.142 298.145   1
   6  -3   8 62.8073 185.027   1
  -6  -3   9-90.6574 174.143   1
   6  -3   9-83.3035 196.670   1
  -6  -4  -4 523.124 140.458   1
  -6  -4  -3 2541.78 295.942   1
  -6  -4  -2 5450.75 549.897   2
  -6  -4  -2 5374.79 464.060   1
   6  -4  -1 1735.23 286.878   2
   6  -4  -1 1793.64 295.580   1
  -6   4  -1 1988.66 307.558   2
  -6   4  -1 1785.56 321.250   1
  -6  -4  -1 1600.50 294.564   2
   6   4   0 1321.29 274.146   2
   6  -4   0 1423.20 279.678   1
  -6   4   0 1843.42 313.996   1
   6  -4   0 1454.08 237.639   2
   6   4   1 1357.63 262.759   2
   6  -4   1 1781.35 334.698   1
  -6   4   1 1619.32 299.429   1
  -6   4   2 5315.29 500.250   1
   6  -4   2 6174.57 686.204   1
   6  -4   3 1607.80 369.983   1
  -6   4   3 1891.71 299.529   1
   6  -4   4-94.4002 146.529   1
  -6   4   4 421.454 144.379   1
   6  -4   5 180.094 252.761   1
  -6   4   5 466.425 171.887   1
   6  -4   6 998.368 370.127   1
   6  -4   7 80.6925 226.317   1
  -6  -4   8 481.986 247.477   1
   6  -4   8 499.806 315.029   1
  -6  -4   9-416.058 320.558   1
   6  -4   9-0.90590 257.587   1
  -6  -5  -4 2791.25 267.622   1
  -6  -5  -3 526.061 138.333   1
  -6  -5  -3 440.625 187.857   2
  -6  -5  -2 4923.91 522.126   2
  -6  -5  -2 4233.35 433.519   1
   6  -5  -1 7939.79 562.310   2
   6  -5  -1 7192.99 643.889   1
  -6   5  -1 7152.48 594.149   2
   6   5   0 13591.0 891.653   2
   6  -5   0 14578.7 956.507   1
  -6   5   0 11956.7 876.630   1
   6  -5   1 8435.42 774.642   1
  -6   5   1 6774.34 618.545   1
  -6   5   2 4774.40 499.808   1
   6  -5   2 5100.03 642.069   1
   6  -5   3 212.132 169.619   1
  -6   5   3 365.880 115.441   1
   6  -5   4 2835.23 541.374   1
  -6   5   4 2330.64 324.110   1
   6  -5   5 294.501 281.790   1
   6  -5   6 657.666 358.607   1
   6  -5   7-90.6613 272.380   1
   6  -5   8 68.4974 217.044   1
  -6  -5   8 328.879 269.951   1
  -6  -6  -4 489.813 91.4486   1
  -6  -6  -3 2530.49 408.116   2
  -6  -6  -3 2625.32 279.524   1
   6  -6  -2 1428.43 254.976   2
  -6  -6  -2 1332.88 273.859   2
   6  -6  -2 1350.24 298.248   1
   6  -6  -1 3003.06 325.796   2
  -6   6  -1 3207.26 388.843   2
   6  -6  -1 3593.09 471.354   1
   6   6   0 993.021 233.076   2
   6  -6   0 1103.59 279.494   1
  -6   6   1 2600.20 393.544   1
   6  -6   1 2927.82 489.083   1
   6  -6   2 1497.59 353.856   1
  -6   6   2 1347.64 255.478   1
  -6   6   3 2350.48 325.872   1
   6  -6   3 2670.69 507.524   1
   6  -6   4-48.5476 143.120   1
  -6   6   4 566.510 173.755   1
   6  -6   5 1461.47 451.259   1
   6  -6   6 164.129 156.550   1
   6  -6   7-137.182 184.331   1
   6  -6   8 405.421 298.370   1
  -6  -6   8 57.1845 238.799   1
  -6  -7  -3 274.748 171.128   2
  -6  -7  -3 351.283 122.925   1
   6  -7  -2 10481.7 662.357   2
   6  -7  -2 9430.33 775.218   1
  -6  -7  -2 9190.73 740.873   2
   6  -7  -1 1563.93 306.805   1
  -6   7  -1 1341.91 239.530   2
   6  -7   0 976.377 301.377   1
   6   7   0 1013.99 240.283   2
   6  -7   1 1320.37 359.403   1
  -6   7   1 1585.75 318.145   1
   6  -7   2 9973.48 974.689   1
  -6   7   2 8898.03 724.727   1
   6  -7   3 249.887 182.587   1
  -6   7   3 356.338 147.905   1
   6  -7   4 8957.98 1027.63   1
   6  -7   5-44.9224 272.328   1
   6  -7   6-42.6093 173.819   1
  -6  -7   7 59.7007 311.033   1
   6  -7   7 365.034 340.111   1
   6  -8  -3 164.948 127.559   2
   6  -8  -2 2043.30 361.266   1
  -6   8  -2 2473.45 388.402   2
   6  -8  -2 2355.11 258.973   2
   6   8  -1 2705.18 427.336   2
  -6   8  -1 2325.49 326.014   2
   6  -8  -1 2468.72 415.309   1
   6   8   0-1.46958 73.2166   2
   6  -8   0-119.344 184.362   1
   6  -8   1 2640.04 502.766   1
   6  -8   2 2205.34 464.794   1
  -6   8   2 1789.50 335.821   1
   6  -8   3 68.2616 212.298   1
   6  -8   4 978.804 388.750   1
   6  -8   5 486.968 382.812   1
   6  -8   6 940.388 432.973   1
   6  -8   7 427.039 293.984   1
  -6  -8   7-531.999 346.545   1
   6  -9  -2 917.120 252.318   1
   6  -9  -1 425.618 199.520   1
   6   9  -1 433.929 188.451   2
   6   9   0 1304.85 250.587   2
   6  -9   0 1322.14 346.471   1
   6  -9   1 422.226 263.650   1
   6  -9   2 815.546 361.101   1
   6  -9   3 662.879 313.265   1
   6  -9   4-74.6371 212.299   1
   6  -9   5 229.930 288.470   1
  -6  -9   6 92.2182 196.054   1
   6  -9   6 428.358 301.681   1
   6 -10  -2 744.162 253.382   1
  -6 -10  -2 469.379 177.453   1
   6  10  -1 1071.45 283.664   2
   6 -10  -1 1067.76 303.497   1
   6 -10   0 1898.64 455.217   1
   6 -10   1 1309.60 408.557   1
   6 -10   2 358.750 185.266   1
   6 -10   3 379.342 270.068   1
   6 -10   4 139.106 211.944   1
   6 -10   5 511.148 321.841   1
  -6 -10   5-197.980 211.698   1
   6 -11  -1 486.032 240.241   1
  -6 -11  -1 439.324 193.579   1
   6 -11   0-292.727 227.460   1
  -6 -11   0 509.183 251.498   1
   6 -11   1 359.576 276.791   1
   6 -11   2 187.269 216.639   1
   6 -11   3 137.195 303.077   1
  -6 -11   3 122.842 191.972   1
   6 -11   4 44.4585 193.622   1
  -6 -11   4-46.8433 174.784   1
   6 -11   5-274.532 263.375   1
  -6 -11   5 130.962 248.062   1
   6 -12  -1 65.3742 145.760   1
   6 -12   0 236.070 204.325   1
  -6 -12   0 135.102 141.045   1
  -6 -12   1-187.073 268.371   1
   6 -12   1-60.7121 155.869   1
  -6 -12   2 89.4799 203.002   1
   6 -12   2 317.432 259.583   1
  -6 -12   3-530.960 316.383   1
   6 -12   3 85.6343 176.652   1
   6 -12   4 421.394 310.981   1
  -6 -12   4-30.3676 164.560   1
   6 -13   0 529.258 287.926   1
  -6 -13   1-341.792 233.557   1
   6 -13   1 588.930 322.004   1
  -6 -13   2-145.903 182.441   1
   6 -13   2 43.1365 139.879   1
  -6 -13   3-283.036 253.799   1
   6 -13   3-33.6813 164.745   1
   6 -14   1 76.6610 138.339   1
   6 -14   2-425.896 311.241   1
  -6 -14   2-123.419 197.883   1
  -7   0  -3 46.1663 119.928   1
  -7   0  -2-55.9965 78.3334   2
  -7   0  -2 72.5500 99.6788   1
  -7   0  -1 69.5023 117.312   1
  -7   0  -1 11.1262 112.431   2
  -7   0   0 583.534 206.161   1
   7   0   0 383.664 275.572   2
   7   0   1 139.177 112.465   1
   7   0   2 2.50135 118.659   1
   7   0   3 27.8553 104.949   1
   7   0   4-40.0174 136.308   1
   7   0   5 220.883 199.397   1
   7   0   6 271.251 228.893   1
   7   0   7 43.2031 120.097   1
  -7  -1  -4 1128.89 262.615   1
  -7  -1  -3 11748.1 804.810   1
  -7   1  -3 12164.6 897.543   1
  -7   1  -2 1850.20 333.908   1
  -7  -1  -2 2512.65 404.647   2
  -7   1  -2 2626.31 398.539   2
  -7  -1  -2 2199.36 322.226   1
  -7   1  -1 3226.67 418.129   2
  -7  -1  -1 2947.48 412.413   2
  -7  -1  -1 3618.60 414.496   1
  -7   1  -1 3676.40 426.747   1
   7  -1   0 3093.49 414.080   2
   7   1   0 2185.95 374.317   2
  -7   1   0 2670.75 372.313   1
   7  -1   0 3295.41 421.009   1
   7  -1   1 3434.31 427.443   1
   7   1   1 2872.74 416.686   2
  -7   1   1 3261.80 418.298   1
   7  -1   2 2591.29 375.942   1
   7   1   2 2206.85 338.197   1
   7   1   3 12358.5 868.920   1
   7  -1   3 12203.3 914.458   1
   7  -1   4 565.401 235.021   1
   7   1   4 597.880 212.430   1
   7   1   5 10.8692 108.604   1
   7  -1   5 110.670 124.278   1
   7   1   6 228.692 143.617   1
   7  -1   6 196.451 160.320   1
   7   1   7 90.5088 149.199   1
   7  -1   7 259.835 312.020   1
   7  -1   8-0.59317 147.712   1
  -7  -2  -5 502.410 186.117   1
  -7  -2  -4 223.602 135.603   1
  -7  -2  -3 8305.89 655.362   1
  -7   2  -2 637.118 237.351   1
  -7  -2  -2 970.619 209.347   1
  -7  -2  -2 519.846 212.968   2
  -7  -2  -1 488.684 192.113   2
  -7   2  -1 159.029 126.648   2
  -7   2  -1 212.562 135.161   1
  -7  -2  -1 484.891 168.104   1
   7   2   0 4385.19 510.023   2
   7  -2   0 4242.68 476.409   2
  -7   2   0 4669.31 489.671   1
   7  -2   0 4060.32 471.362   1
   7  -2   1 153.969 140.909   1
  -7   2   1 270.630 129.407   1
   7   2   1 299.615 139.754   2
   7  -2   2 1080.39 272.214   1
  -7   2   2 708.380 213.102   1
   7   2   3 7207.28 606.358   1
   7  -2   3 7476.27 730.124   1
   7   2   4 280.642 154.561   1
   7  -2   4 141.183 123.402   1
   7   2   5 235.652 98.0734   1
   7  -2   5 197.386 152.664   1
   7   2   6 144.345 119.018   1
   7  -2   6 24.1748 204.813   1
   7  -2   7 382.236 229.809   1
   7  -2   8-460.898 243.792   1
  -7  -3  -5 128.005 71.3052   1
  -7  -3  -4 269.560 119.735   1
  -7  -3  -3 2061.82 307.586   1
  -7  -3  -2 3640.16 475.133   2
  -7  -3  -2 3984.90 423.700   1
   7  -3  -1 1064.83 239.992   2
  -7  -3  -1 1595.84 311.646   2
  -7   3  -1 1216.98 258.258   2
  -7   3  -1 1636.34 311.645   1
   7  -3  -1 2126.81 360.703   1
   7  -3   0 971.538 246.116   1
   7  -3   0 1102.46 259.663   2
  -7   3   0 1046.87 238.099   1
   7   3   0 1180.76 283.368   2
   7  -3   1 1410.01 294.981   1
  -7   3   1 1360.39 273.620   1
   7   3   1 1542.75 311.846   2
  -7   3   2 3697.34 451.380   1
   7  -3   2 3796.87 509.021   1
   7  -3   3 1905.57 402.337   1
  -7   3   3 1419.81 274.462   1
   7  -3   4 506.402 253.978   1
   7  -3   5 465.392 245.611   1
   7   3   5 13.3145 118.398   1
   7  -3   6 417.296 295.010   1
   7   3   6 258.676 129.548   1
   7  -3   7-4.66076 204.720   1
   7  -3   8-9.13649 237.486   1
  -7  -3   9 283.096 259.401   1
  -7  -4  -4 1101.82 206.903   1
  -7  -4  -3 205.873 100.245   1
  -7  -4  -2 3470.56 468.568   2
  -7  -4  -2 3994.10 428.014   1
   7  -4  -1 32680.5 1432.81   2
  -7   4  -1 30677.0 1432.99   2
  -7  -4  -1 29409.4 1464.05   2
   7  -4  -1 31600.5 1487.77   1
   7   4   0 12148.8 880.449   2
   7  -4   0 12655.2 801.206   2
  -7   4   0 10646.0 825.172   1
   7  -4   0 12235.9 878.624   1
   7   4   1 28402.1 1421.56   2
   7  -4   1 30850.5 1544.17   1
  -7   4   1 28779.4 1383.25   1
  -7   4   2 3795.35 442.261   1
   7  -4   2 3781.90 539.064   1
  -7   4   3 206.812 99.5518   1
   7  -4   3 461.662 224.317   1
  -7   4   4 848.030 209.615   1
   7  -4   4 1268.18 382.550   1
  -7   4   5 2047.27 355.981   1
   7  -4   5 1807.46 447.138   1
   7  -4   6 2058.37 529.285   1
   7  -4   7 1033.37 353.954   1
   7  -4   8 153.405 175.969   1
   7  -4   9-267.667 277.785   1
  -7  -5  -4 1294.89 220.172   1
  -7  -5  -3 428.693 144.416   1
  -7  -5  -2 6292.44 646.406   2
  -7   5  -2 4921.47 574.523   2
  -7  -5  -2 6269.22 569.804   1
  -7   5  -1 8304.12 680.647   2
   7  -5  -1 9954.15 784.588   1
   7  -5  -1 9600.64 680.640   2
   7   5   0 17764.6 1120.29   2
   7  -5   0 17290.4 1086.51   1
  -7   5   0 16335.3 1092.44   1
   7   5   1 9847.88 763.248   2
   7  -5   1 8563.55 801.362   1
  -7   5   1 8453.15 718.208   1
  -7   5   2 4996.34 538.498   1
   7  -5   2 4928.55 661.463   1
  -7   5   3 443.466 154.990   1
   7  -5   3 364.475 266.482   1
   7  -5   4 958.456 319.729   1
  -7   5   4 821.078 197.470   1
   7  -5   5 399.913 223.774   1
   7  -5   6 595.216 355.873   1
   7  -5   7 394.938 337.159   1
   7  -5   8 104.569 225.565   1
  -7  -6  -3 9866.72 654.788   1
   7  -6  -2 1209.48 245.578   2
  -7   6  -2 1223.59 282.212   2
   7  -6  -2 1190.70 294.642   1
  -7  -6  -2 1128.46 269.725   2
   7  -6  -1 349.233 155.175   1
  -7   6  -1 738.497 203.226   2
   7  -6  -1 549.365 163.869   2
   7   6   0 9652.09 791.757   2
   7  -6   0 11267.4 917.944   1
  -7   6   1 362.725 151.169   1
   7  -6   1 847.061 280.651   1
  -7   6   2 745.570 195.600   1
   7  -6   2 1963.51 440.215   1
  -7   6   3 9830.97 775.128   1
   7  -6   3 11234.3 1074.78   1
   7  -6   4 414.888 179.327   1
  -7   6   4 417.186 151.503   1
   7  -6   5 436.259 225.868   1
   7  -6   6-350.681 249.631   1
   7  -6   7-150.312 200.859   1
   7  -6   8-5.47547 155.808   1
  -7  -7  -3 4654.77 446.681   1
   7  -7  -2 646.674 172.057   2
  -7   7  -2 417.645 176.127   2
   7  -7  -2 402.572 169.165   1
   7  -7  -1 1135.69 298.551   1
  -7   7  -1 525.745 191.788   2
   7   7  -1 759.665 223.728   2
   7   7   0-56.7902 151.389   2
   7  -7   0-49.3323 184.260   1
   7  -7   1 377.260 207.893   1
  -7   7   2 557.988 201.007   1
   7  -7   2 395.086 256.808   1
  -7   7   3 4126.14 479.665   1
   7  -7   3 4445.09 705.621   1
   7  -7   4 1046.63 415.534   1
   7  -7   5-273.392 236.104   1
   7  -7   6 224.348 251.961   1
   7  -7   7 10.8429 172.829   1
   7  -8  -3 2837.72 384.540   2
   7  -8  -2 412.179 178.772   1
  -7   8  -2 232.845 148.465   2
   7  -8  -2 486.578 147.671   2
   7  -8  -1 2.88659 97.1325   1
   7   8  -1 147.873 116.936   2
  -7   8  -1-78.1262 99.6704   2
   7   8   0-1.72444 98.7357   2
   7  -8   0 42.7179 137.699   1
   7  -8   1 243.732 202.073   1
   7  -8   2 419.261 288.595   1
   7  -8   3 1853.43 502.855   1
   7  -8   4-7.43244 180.799   1
   7  -8   5-59.9515 164.770   1
   7  -8   6-193.830 265.794   1
   7  -9  -2 111.233 130.473   1
   7  -9  -1 1210.68 325.547   1
   7   9  -1 939.003 273.253   2
   7   9   0 159.258 130.628   2
   7  -9   0-58.6738 137.345   1
   7  -9   1 1000.04 325.022   1
   7  -9   2 92.8992 151.145   1
   7  -9   3-143.630 173.289   1
   7  -9   4 409.948 333.617   1
   7  -9   5 162.963 193.280   1
   7  -9   6 249.121 254.929   1
   7 -10  -2 141.140 140.384   1
   7  10  -1 113.766 153.606   2
   7 -10  -1-16.9194 164.694   1
   7 -10   0 79.8972 140.361   1
   7 -10   1 130.347 258.656   1
   7 -10   2 346.325 295.333   1
   7 -10   3-45.7005 221.477   1
   7 -10   4-189.647 273.347   1
   7 -10   5 272.022 262.086   1
   7 -11  -1 742.835 294.035   1
   7 -11   0-43.3891 190.403   1
   7 -11   1 1296.26 449.634   1
   7 -11   2 604.099 337.295   1
   7 -11   3 36.5224 238.835   1
   7 -11   4 62.2084 224.647   1
   7 -12  -1 74.4985 136.432   1
  -7 -12   0-378.378 226.247   1
   7 -12   0-374.989 239.193   1
   7 -12   1 135.562 147.576   1
  -7 -12   1 342.884 200.258   1
  -7 -12   2 722.459 339.232   1
   7 -12   2 301.853 260.048   1
  -7 -12   3-154.030 227.076   1
   7 -12   3 1086.36 440.420   1
  -7 -12   4 356.259 258.152   1
   7 -13   0-144.209 184.532   1
  -7 -13   1 244.712 256.272   1
   7 -13   1-166.717 209.974   1
  -7 -13   2 186.666 291.758   1
   7 -13   2 28.6448 213.263   1
  -7 -13   3 243.461 169.934   1
   7 -13   3-385.167 310.630   1
   7 -14   1-183.946 153.993   1
  -7 -14   2-0.77614 230.157   1
   7 -14   2 372.787 363.890   1
  -8   0  -3 21137.0 1211.06   1
  -8   0  -2 12391.6 936.218   2
  -8   0  -2 13479.2 925.183   1
  -8   0  -1 5722.20 603.723   2
  -8   0  -1 4419.18 496.608   1
   8   0   0 33441.6 1563.34   2
  -8   0   0 29257.6 1451.47   1
   8   0   1 5893.04 613.018   2
   8   0   1 5191.22 562.381   1
   8   0   2 14106.3 954.698   1
   8   0   3 21199.9 1265.00   1
   8   0   4 491.890 193.224   1
   8   0   5 1873.76 391.772   1
   8   0   6 261.819 208.693   1
   8   0   7 1229.60 370.027   1
  -8  -1  -3 1467.93 290.059   1
  -8  -1  -2 19186.5 1191.37   2
  -8   1  -2 19702.1 1210.48   2
  -8  -1  -2 18335.2 1065.65   1
  -8   1  -2 20354.4 1222.63   1
  -8   1  -1 21604.1 1221.61   2
  -8  -1  -1 22057.6 1257.80   2
  -8  -1  -1 21457.0 1168.76   1
  -8   1  -1 22347.3 1210.21   1
   8   1   0 41723.5 1866.47   2
   8  -1   0 40699.4 1756.60   2
  -8  -1   0 40951.2 1784.82   1
  -8   1   0 37744.2 1691.54   1
   8   1   1 20174.2 1192.75   2
  -8   1   1 18779.0 1117.49   1
   8  -1   1 19662.2 1152.34   1
   8   1   2 20385.3 1158.38   1
   8  -1   2 18308.3 1152.42   1
   8  -1   3 1152.92 278.221   1
   8   1   3 1559.27 306.060   1
   8   1   4 12070.3 950.988   1
   8  -1   4 13969.7 1059.07   1
   8   1   5 2575.72 448.662   1
   8  -1   5 2931.50 504.203   1
   8   1   6 359.115 119.738   1
   8  -1   6 872.195 311.281   1
   8   1   7 241.998 226.023   1
   8  -1   7 410.043 256.785   1
   8  -1   8 27.2205 136.827   1
  -8  -2  -4 2939.84 416.847   1
  -8  -2  -3 2434.97 384.858   1
  -8   2  -2 14403.4 1025.29   2
  -8  -2  -2 13810.7 877.546   1
  -8  -2  -1 6976.99 672.299   2
  -8   2  -1 7183.43 656.175   2
   8  -2  -1 6560.60 651.242   2
  -8  -2  -1 7284.23 646.631   1
  -8   2  -1 7292.88 687.343   1
   8   2   0 27526.8 1433.14   2
   8  -2   0 23326.2 1274.03   2
   8  -2   0 28766.2 1419.01   1
  -8   2   0 24236.9 1293.77   1
   8   2   1 8245.20 742.292   2
  -8   2   1 7160.38 658.821   1
   8  -2   1 7560.26 702.252   1
  -8   2   2 14514.6 963.271   1
   8  -2   2 12605.1 950.190   1
   8  -2   3 2143.76 412.939   1
   8   2   3 2177.09 356.892   1
   8   2   4 2665.77 399.522   1
   8  -2   4 2601.39 476.268   1
   8   2   5 949.302 279.488   1
   8  -2   5 1276.46 367.518   1
   8   2   6 28.9100 91.6647   1
   8  -2   6-321.511 225.904   1
   8  -2   7 882.556 365.895   1
   8  -2   8-125.339 200.688   1
  -8  -3  -5 696.775 217.173   1
  -8  -3  -4 1227.78 261.349   1
  -8  -3  -3 519.695 169.864   1
  -8  -3  -2 1817.70 306.043   1
   8  -3  -1 10918.7 826.409   2
  -8   3  -1 10692.0 831.765   2
  -8  -3  -1 13380.5 945.335   2
  -8  -3  -1 12062.6 873.576   1
   8  -3   0 1694.26 336.392   1
   8   3   0 1840.90 382.144   2
   8  -3   0 2702.01 398.004   2
  -8   3   0 1679.64 309.344   1
   8   3   1 12632.6 925.820   2
   8  -3   1 11110.7 866.256   1
  -8   3   1 11784.6 842.264   1
  -8   3   2 1476.73 296.302   1
   8  -3   2 1287.95 310.084   1
  -8   3   3 320.517 148.201   1
   8  -3   3 375.317 230.410   1
   8  -3   4 1054.50 342.604   1
  -8   3   4 1165.57 298.917   1
   8   3   5 664.768 207.979   1
   8  -3   5 399.088 224.475   1
   8  -3   6 509.103 320.536   1
   8   3   6 1154.70 283.111   1
   8  -3   7 167.456 176.084   1
   8  -3   8 508.626 177.699   1
  -8  -3   9-265.940 259.581   1
  -8  -4  -4 805.950 201.578   1
  -8  -4  -3 1799.48 311.603   1
  -8  -4  -2 6107.82 571.022   1
  -8  -4  -1 14534.0 1030.40   2
   8  -4  -1 19033.7 1091.27   2
  -8   4  -1 15285.9 1005.70   2
   8  -4  -1 16940.6 1092.26   1
   8  -4   0 479.585 204.123   1
   8   4   0 242.312 169.903   2
   8  -4   0 529.512 193.216   2
   8   4   1 15521.7 1073.80   2
   8  -4   1 17995.1 1160.59   1
  -8   4   1 16484.2 1046.68   1
  -8   4   2 5516.33 572.860   1
   8  -4   2 5961.87 690.992   1
  -8   4   3 1232.80 273.477   1
   8  -4   3 2128.24 434.923   1
  -8   4   4 577.790 170.754   1
   8  -4   4 539.781 220.536   1
   8  -4   5 152.870 233.800   1
   8  -4   6 65.4057 182.281   1
   8  -4   7 58.6964 192.173   1
   8  -4   8-367.998 284.908   1
  -8  -5  -4 2471.98 320.438   1
  -8  -5  -3 244.894 87.7919   1
   8  -5  -2 113.760 132.242   2
  -8  -5  -2 180.759 126.178   1
  -8   5  -1 10256.5 831.133   2
   8  -5  -1 9534.51 733.736   2
   8  -5  -1 9756.44 838.282   1
   8   5   0 28798.6 1552.94   2
   8  -5   0 30530.7 1592.43   1
   8  -5   1 10964.5 928.940   1
   8   5   1 10740.3 858.105   2
   8  -5   2 307.021 223.921   1
  -8   5   2 271.297 138.282   1
  -8   5   3 245.772 146.222   1
   8  -5   3 774.531 321.289   1
  -8   5   4 1993.25 341.520   1
   8  -5   4 1688.28 459.851   1
   8  -5   5 1667.13 497.848   1
   8  -5   6 1651.85 517.286   1
   8  -5   7-119.041 226.191   1
   8  -5   8-171.259 242.160   1
  -8  -6  -3 307.482 151.273   1
   8  -6  -2 6256.05 615.463   2
   8  -6  -1 3081.92 465.572   1
  -8   6  -1 2133.99 378.884   2
   8  -6  -1 2337.33 348.186   2
   8   6  -1 2174.99 424.991   2
   8   6   0 8042.55 752.090   2
   8  -6   0 7162.36 738.649   1
   8  -6   1 2068.99 431.634   1
   8  -6   2 5414.30 729.413   1
  -8   6   2 5084.17 581.191   1
  -8   6   3 475.996 198.156   1
   8  -6   3 64.1871 199.035   1
  -8   6   4 2192.40 356.685   1
   8  -6   4 2954.09 614.834   1
   8  -6   5 1395.77 468.385   1
   8  -6   6 267.585 250.692   1
   8  -6   7 151.888 231.025   1
  -8  -7  -3 52.3320 95.8571   1
   8  -7  -2 3867.14 455.694   2
   8  -7  -2 4684.82 591.949   1
   8  -7  -1 526.083 227.444   1
   8   7  -1 725.984 250.714   2
  -8   7  -1 428.330 178.569   2
   8   7   0 360.265 179.847   2
   8  -7   0-67.7726 106.701   1
   8  -7   1 376.644 181.656   1
   8  -7   2 4039.99 650.930   1
  -8   7   3 100.677 75.3860   1
   8  -7   3 360.894 256.163   1
   8  -7   4 647.447 293.022   1
   8  -7   5 655.501 335.927   1
   8  -7   6 352.861 311.667   1
   8  -7   7-185.195 205.415   1
   8  -8  -3 237.065 148.319   2
   8  -8  -2 922.542 216.042   2
   8  -8  -2 1154.17 289.990   1
  -8   8  -1-42.4723 91.6300   2
   8  -8  -1 22.8193 181.312   1
   8   8  -1 333.216 185.422   2
   8   8   0 2259.83 406.416   2
   8  -8   0 2646.33 481.635   1
   8  -8   1 192.449 206.304   1
   8  -8   2 1193.70 377.838   1
   8  -8   3 28.9670 175.930   1
   8  -8   4 253.897 172.351   1
   8  -8   5 80.5459 156.354   1
   8  -8   6 477.810 285.404   1
   8  -9  -2 329.398 179.067   1
   8  -9  -1 609.684 256.714   1
   8   9  -1 571.686 201.743   2
   8   9   0 214.767 123.068   2
   8  -9   0-167.318 223.736   1
   8  -9   1 820.680 284.697   1
   8  -9   2 227.782 232.946   1
   8  -9   3 429.961 311.541   1
   8  -9   4 29.1189 238.599   1
   8  -9   5 485.529 253.533   1
   8  -9   6-77.7274 252.851   1
   8 -10  -2 244.500 203.934   1
   8  10  -2 58.0462 126.041   2
   8 -10  -1 1074.38 353.210   1
   8  10  -1 483.425 196.633   2
   8 -10   0 215.638 123.148   1
   8  10   0-61.8282 92.2870   2
   8 -10   1 396.591 246.654   1
   8 -10   2 211.133 172.746   1
   8 -10   3 422.396 319.810   1
   8 -10   4 12.8789 204.222   1
   8 -10   5-219.228 276.120   1
   8 -11  -1-403.975 236.169   1
   8 -11   0 262.489 223.578   1
   8 -11   1 397.197 283.621   1
   8 -11   2 514.237 319.476   1
   8 -11   3 90.5062 316.167   1
   8 -11   4 306.428 360.019   1
   8 -12  -1 542.754 283.462   1
   8 -12   0-124.476 173.569   1
   8 -12   1 13.6008 134.226   1
   8 -12   2 265.532 245.070   1
   8 -12   3-63.1323 197.596   1
   8 -13   0-120.571 143.941   1
  -8 -13   1 61.8334 161.141   1
   8 -13   1 431.799 298.415   1
  -8 -13   2-119.815 204.528   1
   8 -13   2 277.987 260.181   1
   8 -14   1-646.670 341.025   1
  -8 -14   2-237.304 247.618   1
  -9   0  -2 75.6443 125.694   1
   9   0  -1-128.228 152.253   2
  -9   0  -1-134.523 108.229   2
  -9   0  -1-19.5697 87.0036   1
  -9   0   0 234.212 185.399   1
   9   0   0 314.952 191.065   2
   9   0   1-211.636 200.232   2
   9   0   2-17.6998 130.326   1
   9   0   3-40.8993 112.105   1
   9   0   4 40.8323 113.631   1
   9   0   5 66.4580 102.439   1
   9   0   6-126.163 130.159   1
   9   0   7-34.0353 136.855   1
  -9  -1  -2 1223.38 279.433   1
   9  -1  -1 4242.59 550.696   2
  -9  -1  -1 3949.75 518.163   2
  -9   1  -1 2976.95 457.609   2
  -9  -1  -1 3908.63 497.643   1
  -9   1  -1 3888.90 503.886   1
   9   1   0 5671.88 655.296   2
   9  -1   0 4724.70 582.154   2
  -9  -1   0 5894.80 636.517   1
  -9   1   0 6259.54 630.357   1
   9   1   1 4315.40 567.825   2
  -9   1   1 4208.90 527.703   1
   9  -1   1 3625.93 504.212   1
   9  -1   2 680.581 254.984   1
   9   1   2 700.280 256.956   1
   9   1   3 591.636 235.820   1
   9  -1   3 710.015 236.737   1
   9   1   4 765.970 264.792   1
   9  -1   4 949.069 319.504   1
   9   1   5 315.136 191.895   1
   9  -1   5 165.878 193.761   1
   9   1   6 61.8316 154.496   1
   9  -1   6-27.3268 136.785   1
   9   1   7 328.335 208.582   1
   9  -1   7-197.291 122.489   1
   9  -1   8-225.114 210.305   1
  -9  -2  -3 4830.30 562.912   1
  -9  -2  -2 8074.58 697.415   1
   9  -2  -1 17274.3 1134.46   2
  -9   2  -1 16482.5 1139.54   2
  -9  -2  -1 17677.6 1099.40   1
   9   2   0 1390.43 340.323   2
   9  -2   0 1052.11 300.097   2
  -9   2   0 1188.69 278.332   1
   9  -2   0 914.258 270.929   1
   9   2   1 15604.9 1094.34   2
   9  -2   1 14946.0 1069.97   1
  -9   2   1 17258.6 1100.98   1
   9  -2   2 7131.96 733.161   1
   9  -2   3 4388.53 606.076   1
   9  -2   4 764.721 286.695   1
   9   2   4 620.908 241.894   1
   9   2   5 146.911 165.463   1
   9  -2   5-22.6038 140.075   1
   9   2   6 254.425 180.918   1
   9  -2   6 596.987 337.993   1
   9  -2   7 995.213 387.905   1
   9  -2   8 125.381 218.560   1
  -9  -3  -4 913.225 226.034   1
  -9  -3  -3 5683.31 575.660   1
  -9  -3  -2 316.188 171.499   1
   9  -3  -1 2811.87 442.181   2
  -9   3  -1 3578.51 504.472   2
  -9  -3  -1 3920.80 508.408   1
   9   3   0 13880.5 1053.02   2
   9  -3   0 15963.1 1042.72   2
   9  -3   0 15339.5 1079.34   1
   9  -3   1 3721.63 505.732   1
   9   3   1 3396.72 523.266   2
   9  -3   2 205.067 157.740   1
   9  -3   3 4514.31 633.405   1
   9  -3   4 823.939 333.417   1
   9  -3   5 181.796 174.494   1
   9   3   6 58.1042 151.521   1
   9  -3   6 229.702 230.840   1
   9  -3   7-127.068 173.479   1
   9  -3   8 340.372 333.183   1
  -9  -4  -4 235.090 117.312   1
  -9  -4  -3 1540.42 300.530   1
  -9  -4  -2 1521.06 303.991   1
   9  -4  -1 5214.65 605.248   2
  -9   4  -1 5140.41 612.501   2
   9  -4  -1 5151.64 639.715   1
   9  -4   0 379.427 185.137   1
   9   4   0 234.760 137.249   2
   9  -4   0 350.407 226.088   2
   9   4   1 5196.65 633.535   2
   9  -4   1 5546.35 650.568   1
   9  -4   2 1024.79 314.552   1
   9  -4   3 1988.94 441.288   1
   9  -4   4 330.311 207.728   1
   9  -4   5 506.256 324.277   1
   9  -4   6-238.830 264.627   1
   9  -4   7 186.858 254.432   1
   9  -4   8-301.215 369.891   1
  -9  -5  -4 665.683 207.251   1
  -9  -5  -3 12333.3 853.225   1
   9  -5  -2 537.993 208.983   2
  -9  -5  -2 591.798 230.370   1
  -9   5  -1 3322.27 492.739   2
   9  -5  -1 3476.41 465.806   2
   9   5  -1 3401.24 544.551   2
   9  -5  -1 3888.69 541.101   1
   9   5   0 4999.68 618.655   2
   9  -5   0 6510.85 716.463   1
   9  -5   1 2614.31 473.998   1
   9   5   1 3470.18 507.331   2
   9  -5   2 799.961 311.031   1
   9  -5   3 13890.7 1200.81   1
   9  -5   4 844.876 325.497   1
   9  -5   5 1609.83 492.526   1
   9  -5   6 969.404 399.616   1
   9  -5   7 464.509 401.438   1
   9  -5   8 1128.91 465.181   1
  -9  -6  -3 6395.65 612.223   1
   9  -6  -2 856.036 263.835   2
  -9  -6  -2 498.030 182.114   1
   9  -6  -1 3076.96 493.353   1
   9   6  -1 2972.34 507.337   2
  -9   6  -1 2421.41 413.721   2
   9  -6  -1 2299.88 382.831   2
   9   6   0 3967.99 558.826   2
   9  -6   0 4499.50 613.264   1
   9  -6   1 1972.83 444.104   1
   9   6   1 2358.65 416.447   2
   9  -6   2 446.915 210.439   1
   9  -6   3 7779.13 949.299   1
   9  -6   4 263.568 144.074   1
   9  -6   5 300.600 181.793   1
   9  -6   6 1094.26 420.304   1
   9  -6   7 100.410 283.764   1
   9  -7  -3 1960.56 368.748   2
   9  -7  -2 2553.94 392.769   2
   9  -7  -2 2651.85 478.167   1
  -9   7  -1 1707.61 348.415   2
   9  -7  -1 1732.06 400.990   1
   9   7  -1 1792.99 406.069   2
   9  -7   0 2075.29 439.713   1
   9   7   0 2529.71 445.137   2
   9  -7   1 1416.90 381.847   1
   9  -7   2 2562.35 516.582   1
   9  -7   3 1323.29 460.642   1
   9  -7   4 74.9173 187.351   1
   9  -7   5 45.4740 202.257   1
   9  -7   6-223.114 213.101   1
   9  -7   7-359.321 302.649   1
   9  -8  -3-58.7821 111.403   2
   9  -8  -2 148.741 87.1216   2
   9  -8  -2-91.2531 170.757   1
   9  -8  -1-110.359 177.454   1
   9   8  -1 229.763 202.392   2
  -9   8  -1 21.8197 96.5421   2
   9  -8   0 347.121 231.499   1
   9   8   0 106.847 117.607   2
   9  -8   1 19.3377 174.012   1
   9  -8   2 90.7990 185.313   1
   9  -8   3 22.9539 224.361   1
   9  -8   4 599.428 309.303   1
   9  -8   5-209.636 259.098   1
   9  -8   6 232.382 290.975   1
   9  -9  -2 279.428 225.888   1
   9  -9  -1 1099.11 363.576   1
   9   9  -1 1020.34 319.762   2
   9  -9   0-25.1296 158.517   1
   9   9   0-103.291 160.497   2
   9  -9   1 1418.74 410.705   1
   9  -9   2 61.6289 137.080   1
   9  -9   3 775.557 338.257   1
   9  -9   4 207.934 181.576   1
   9  -9   5 387.038 365.201   1
   9  10  -2-13.1409 154.803   2
   9 -10  -2 264.005 166.965   1
   9 -10  -1 266.214 151.851   1
   9  10  -1 123.971 138.825   2
   9 -10   0-145.368 157.275   1
   9  10   0 266.098 185.778   2
   9 -10   1-251.258 263.439   1
   9 -10   2 201.181 152.988   1
   9 -10   3 474.657 351.199   1
   9 -10   4 92.5542 218.912   1
   9 -10   5-54.2550 219.128   1
   9 -11  -1 191.682 149.566   1
   9 -11   0 140.162 160.526   1
   9 -11   1-93.0914 208.562   1
   9 -11   2 468.573 309.378   1
   9 -11   3 454.228 349.198   1
   9 -11   4 174.328 274.246   1
   9 -12  -1 122.041 165.543   1
   9 -12   0 61.7953 193.637   1
   9 -12   1-402.602 265.128   1
   9 -12   2 81.6290 172.634   1
   9 -12   3 632.332 343.757   1
   9 -13   0-82.3610 167.075   1
  -9 -13   1 237.859 165.762   1
   9 -13   1 152.542 310.878   1
   9 -13   2 490.828 310.194   1
  -9 -13   2-384.389 253.858   1
   9 -14   1-113.255 202.718   1
  10   0  -1 8422.40 842.833   2
  10   0   0 2806.11 461.588   2
  10   0   1 7837.25 784.542   2
  10   0   2 5516.73 651.017   1
  10   0   3 3571.06 540.331   1
  10   0   4 1111.33 338.058   1
  10   0   5 598.948 243.553   1
  10   0   6 1081.37 326.874   1
  10   0   7 226.996 234.749   1
  10   1  -1 5798.83 681.148   2
  10  -1  -1 5911.48 695.646   2
  10   1   0 20766.5 1341.41   2
  10  -1   0 22562.8 1368.81   2
  10   1   1 4768.48 620.123   2
  10  -1   1 5103.28 624.245   1
  10  -1   2 438.375 166.053   1
  10  -1   3 1773.43 420.383   1
  10   1   3 1758.35 384.193   1
  10   1   4 2874.17 489.973   1
  10  -1   4 2335.03 484.149   1
  10   1   5 143.093 224.168   1
  10  -1   5 435.501 229.931   1
  10   1   6 717.609 278.220   1
  10  -1   6 621.010 334.296   1
  10   1   7-262.305 394.991   1
  10  -1   7 299.545 252.283   1
  10  -2  -1 2880.79 475.060   2
  10   2  -1 2931.37 495.637   2
  10   2   0 2121.61 446.065   2
  10  -2   0 1883.12 372.307   2
  10  -2   0 1590.39 361.814   1
  10  -2   1 2582.67 471.331   1
  10   2   1 1923.82 406.572   2
  10  -2   2 827.452 264.913   1
  10  -2   3 1132.02 300.525   1
  10  -2   4 948.627 350.839   1
  10   2   4 793.209 260.700   1
  10  -2   5 482.517 259.311   1
  10   2   5 59.9726 102.572   1
  10   2   6 846.051 306.201   1
  10  -2   6 631.604 299.717   1
  10  -2   7 296.739 286.524   1
  10  -2   8 34.5831 143.889   1
  10   3  -1 22638.7 1492.11   2
  10  -3  -1 23488.7 1420.83   2
  10   3   0 2708.30 483.299   2
  10  -3   0 2994.08 480.324   2
  10  -3   0 3818.95 539.178   1
  10   3   1 22894.7 1420.57   2
  10  -3   1 19082.7 1327.77   1
  10  -3   2 2903.69 525.283   1
  10  -3   3 3903.44 607.607   1
  10  -3   4 487.377 243.530   1
  10  -3   5 1181.09 396.840   1
  10  -3   6 518.155 352.725   1
  10  -3   7 205.760 307.256   1
  10  -3   8 356.045 317.183   1
  10  -4  -2 2642.05 472.863   2
  10   4  -1-52.6795 215.794   2
  10  -4  -1 200.021 158.561   2
  10   4   0 4033.37 575.234   2
  10  -4   0 5066.83 613.515   2
  10  -4   0 4064.48 594.825   1
  10  -4   1-188.074 190.467   1
  10   4   1 521.435 260.834   2
  10  -4   2 2268.11 461.274   1
  10  -4   3 1632.65 392.822   1
  10  -4   4-25.0911 253.271   1
  10  -4   5 542.195 336.983   1
  10  -4   6 333.357 284.347   1
  10  -4   7 49.9415 140.982   1
  10  -4   8 70.0835 188.793   1
 -10  -5  -3-75.5114 133.702   1
  10  -5  -2 9042.40 849.237   2
  10   5  -1 2622.14 494.112   2
  10  -5  -1 1598.37 333.969   2
  10  -5  -1 1839.59 404.232   1
  10  -5   0 2898.75 508.480   1
  10   5   0 2681.66 478.398   2
  10  -5   1 1506.35 392.787   1
  10   5   1 2053.92 420.333   2
  10  -5   2 10917.0 1042.35   1
  10  -5   3 363.241 249.507   1
  10  -5   4 4151.73 716.143   1
  10  -5   5 327.671 301.494   1
  10  -5   6 836.012 327.992   1
  10  -5   7 216.340 265.457   1
  10  -5   8-749.190 398.488   1
 -10  -6  -3 432.587 169.862   1
  10  -6  -2 4822.28 610.531   2
  10   6  -1 2588.10 508.644   2
  10  -6  -1 2989.83 445.681   2
  10  -6  -1 2852.98 489.125   1
  10  -6   0 2553.78 500.582   1
  10   6   0 2236.68 445.365   2
  10  -6   1 2907.17 537.205   1
  10   6   1 2742.73 502.269   2
  10  -6   2 3664.56 623.144   1
  10  -6   3 907.797 381.552   1
  10  -6   4 4523.19 760.266   1
  10  -6   5 29.9899 202.298   1
  10  -6   6-8.38937 151.154   1
  10  -6   7 560.737 366.315   1
  10  -7  -3 228.053 185.216   2
  10  -7  -2 781.707 255.278   2
  10  -7  -1 4351.78 540.132   2
  10   7  -1 3740.84 597.918   2
  10  -7  -1 4207.73 635.060   1
  10  -7   0 3125.78 563.249   1
  10   7   0 3572.86 564.914   2
  10  -7   1 3411.69 603.118   1
  10  -7   2 814.200 355.225   1
  10  -7   3 236.562 193.633   1
  10  -7   4-49.6247 227.186   1
  10  -7   5 1001.64 428.202   1
  10  -7   6 708.104 445.738   1
  10  -8  -3 289.938 171.875   2
  10  -8  -2 940.671 268.166   2
  10  -8  -2 1134.39 358.893   1
  10  -8  -1 745.681 300.488   1
  10   8  -1 1474.59 437.420   2
  10  -8   0 139.113 204.185   1
  10   8   0 125.288 118.928   2
  10  -8   1 795.633 347.464   1
  10  -8   2 1054.36 393.164   1
  10  -8   3 419.245 260.754   1
  10  -8   4 1002.27 481.646   1
  10  -8   5-41.3635 192.696   1
  10  -8   6-213.267 186.902   1
  10   9  -2 469.424 287.439   2
  10  -9  -2-147.100 198.348   1
  10  -9  -1 623.661 250.259   1
  10   9  -1 1207.71 375.335   2
  10  -9   0 2301.19 523.176   1
  10   9   0 2432.01 457.121   2
  10  -9   1 1145.35 365.236   1
  10  -9   2 350.575 299.945   1
  10  -9   3 280.652 158.279   1
  10  -9   4-15.8624 260.477   1
  10  -9   5 378.746 357.819   1
  10  10  -2 522.018 331.498   2
  10 -10  -2 173.294 237.270   1
  10 -10  -1 352.620 293.875   1
  10  10  -1 147.474 173.819   2
  10 -10   0 1439.97 424.166   1
  10  10   0 1375.85 360.441   2
  10 -10   1 432.762 262.530   1
  10 -10   2 56.3217 180.005   1
  10 -10   3-53.8940 184.781   1
  10 -10   4 156.361 293.684   1
  10 -11  -1-476.608 260.958   1
  10 -11   0 63.3614 166.115   1
  10 -11   1 125.726 178.418   1
  10 -11   2 137.952 225.005   1
  10 -11   3-61.2662 190.269   1
  10 -11   4 24.7464 212.261   1
  10 -12   0 273.802 290.632   1
  10 -12   1-300.026 248.975   1
  10 -12   2 148.286 265.604   1
  10 -12   3-897.817 422.057   1
  10 -13   0 261.308 213.745   1
  10 -13   1-607.833 331.798   1
  10 -13   2-338.025 284.859   1
  11   0  -1 109.668 144.909   2
  11   0   0 141.343 202.197   2
  11   0   1 21.8921 161.047   2
  11   0   2 17.5138 151.745   1
  11   0   3 198.894 186.395   1
  11   0   4-59.8418 193.387   1
  11   0   5-99.0280 146.030   1
  11   0   6 175.783 194.866   1
  11   0   7-72.5688 195.383   1
  11   1  -1 8922.33 928.780   2
  11  -1  -1 9007.47 894.609   2
  11   1   0 13320.5 1106.27   2
  11  -1   0 14243.2 1120.68   2
  11   1   1 8653.00 905.824   2
  11  -1   1 7957.07 845.766   1
  11  -1   2 905.304 318.943   1
  11  -1   3 140.445 195.471   1
  11   1   3 150.729 150.112   1
  11  -1   4 1095.16 346.319   1
  11   1   4 1182.49 334.805   1
  11   1   5 486.162 199.033   1
  11  -1   5 500.912 263.364   1
  11   1   6 391.851 227.332   1
  11  -1   6 29.5044 158.405   1
  11   1   7 361.294 299.528   1
  11  -1   7 594.392 297.266   1
  11   2  -1 650.802 246.906   2
  11  -2  -1 1271.29 365.548   2
  11   2   0 3769.32 577.608   2
  11  -2   0 3783.51 559.352   2
  11   2   1 1268.03 340.385   2
  11  -2   1 1188.27 327.081   1
  11  -2   2-89.0673 159.308   1
  11  -2   3 1063.62 371.095   1
  11  -2   4 322.640 200.556   1
  11  -2   5 355.460 245.481   1
  11   2   5 144.129 131.922   1
  11  -2   6 238.469 211.418   1
  11   2   6 480.283 258.210   1
  11  -2   7 335.279 269.147   1
  11  -2   8 92.2495 171.854   1
  11  -3  -2 1267.90 332.606   2
  11   3  -1 1014.82 361.699   2
  11  -3  -1 722.310 285.217   2
  11   3   0 6800.20 769.811   2
  11  -3   0 6938.70 744.723   2
  11  -3   0 7701.27 845.174   1
  11  -3   1 1100.10 344.861   1
  11   3   1 1264.12 376.419   2
  11  -3   2 1239.41 324.902   1
  11  -3   3 237.268 201.683   1
  11  -3   4 1304.62 389.845   1
  11  -3   5-130.106 228.428   1
  11  -3   6 77.3396 193.761   1
  11  -3   7-107.346 296.633   1
  11  -3   8-490.949 310.970   1
  11  -4  -2 1457.79 356.759   2
  11  -4  -1 4342.67 583.747   2
  11   4  -1 3206.24 580.830   2
  11   4   0 1339.39 363.659   2
  11  -4   0 1093.27 315.450   2
  11  -4   0 1077.41 321.700   1
  11  -4   1 3653.20 595.653   1
  11   4   1 3287.10 558.519   2
  11  -4   2 1071.67 302.222   1
  11  -4   3 18745.4 1474.48   1
  11  -4   4 335.323 232.602   1
  11  -4   5 459.190 239.610   1
  11  -4   6 367.486 327.308   1
  11  -4   7-64.0675 188.745   1
  11  -4   8 60.0632 188.148   1
  11  -5  -2 661.277 273.927   2
  11  -5  -1 439.474 202.004   2
  11  -5  -1 627.388 243.210   1
  11   5  -1 626.354 305.336   2
  11   5   0 185.153 130.467   2
  11  -5   0 518.450 245.969   1
  11  -5   1 574.513 293.179   1
  11   5   1 1136.47 367.188   2
  11  -5   2 1235.22 374.806   1
  11  -5   3 4239.66 704.181   1
  11  -5   4 976.812 391.575   1
  11  -5   5-13.1195 186.455   1
  11  -5   6 1398.48 572.250   1
  11  -5   7-52.0601 187.747   1
  11  -6  -3 292.563 193.701   2
  11  -6  -2 1581.45 354.174   2
  11   6  -1 916.922 312.406   2
  11  -6  -1 1267.26 303.290   2
  11  -6  -1 1258.21 360.065   1
  11   6   0 4697.49 673.711   2
  11  -6   0 4759.41 706.315   1
  11  -6   1 2329.09 514.792   1
  11   6   1 2336.84 476.426   2
  11  -6   2 2160.26 462.788   1
  11  -6   3 9.77266 226.218   1
  11  -6   4 100.998 161.978   1
  11  -6   5 535.232 314.668   1
  11  -6   6 74.3903 195.317   1
  11  -6   7 3.45294 176.601   1
  11  -7  -3 22.1746 126.699   2
  11  -7  -2 431.827 197.722   2
  11   7  -1 1044.84 303.665   2
  11  -7  -1 1107.97 302.958   2
  11  -7  -1 636.983 266.650   1
  11   7   0 4805.98 716.919   2
  11  -7   0 5808.81 803.584   1
  11  -7   1 1400.89 416.706   1
  11  -7   2 235.537 160.063   1
  11  -7   3-137.644 198.035   1
  11  -7   4 756.820 364.107   1
  11  -7   5 11.1484 224.264   1
  11  -7   6 319.753 278.956   1
  11  -8  -3 40.1067 118.160   2
  11   8  -2 1070.51 401.462   2
  11  -8  -2 366.918 172.719   2
  11  -8  -1 2230.78 504.872   1
  11   8  -1 1988.81 486.533   2
  11  -8   0-8.64837 158.342   1
  11   8   0-74.7992 150.728   2
  11  -8   1 2144.83 502.525   1
  11  -8   2 244.195 202.421   1
  11  -8   3 9.92448 193.559   1
  11  -8   4 90.4763 236.548   1
  11  -8   5 177.761 164.151   1
  11   9  -2 487.388 310.508   2
  11  -9  -1-79.0706 156.877   1
  11   9  -1 290.799 198.535   2
  11  -9   0 327.974 235.201   1
  11   9   0 84.8504 203.591   2
  11  -9   1 26.0273 132.998   1
  11  -9   2 122.946 197.082   1
  11  -9   3 267.619 268.895   1
  11  -9   4 226.676 214.301   1
  11  -9   5-244.540 195.519   1
  11  10  -2 461.722 250.641   2
  11 -10  -2 88.1103 231.770   1
  11 -10  -1 487.599 268.642   1
  11  10  -1 65.4055 148.046   2
  11 -10   0 145.095 215.668   1
  11  10   0 578.711 296.348   2
  11 -10   1 675.524 333.376   1
  11 -10   2-77.1008 172.883   1
  11 -10   3-63.4186 198.403   1
  11 -10   4 215.350 223.573   1
  11 -11  -1 106.952 202.757   1
  11 -11   0 54.4351 203.272   1
  11 -11   1 191.214 198.081   1
  11 -11   2 271.998 318.975   1
  11 -11   3 407.376 345.438   1
  11 -12   0-294.338 243.879   1
  11 -12   1 103.539 173.672   1
  11 -12   2-141.811 199.721   1
  11 -13   0 4.50906 162.354   1
  11 -13   1 636.413 373.632   1
  12   0  -1 21243.6 1508.81   2
  12   0   0 33049.7 1869.02   2
  12   0   1 22860.6 1530.45   2
  12   0   2 8015.41 882.658   1
  12   0   3 3349.61 559.250   1
  12   0   4 397.544 245.802   1
  12   0   5 584.309 328.179   1
  12   0   6 894.793 356.777   1
  12   0   7-254.778 224.923   1
  12   1  -1 379.226 259.341   2
  12  -1  -1 509.387 241.888   2
  12   1   0 11112.2 1028.50   2
  12  -1   0 10136.0 1000.59   2
  12   1   1 590.992 267.350   2
  12  -1   2 11.1539 199.265   1
  12  -1   3 355.069 224.111   1
  12  -1   4 2452.46 543.242   1
  12   1   4 1081.14 309.352   1
  12  -1   5 348.201 242.729   1
  12   1   5-203.225 194.458   1
  12   1   6 45.5704 140.105   1
  12  -1   6-49.6668 212.532   1
  12  -1   7 248.934 217.133   1
  12  -2  -2-99.3889 220.501   2
  12   2  -1 429.596 280.519   2
  12  -2  -1 689.643 279.221   2
  12   2   0 3712.31 601.891   2
  12  -2   0 3291.66 542.516   2
  12   2   1 465.590 245.897   2
  12  -2   1 392.673 249.057   1
  12  -2   2 128.000 218.039   1
  12  -2   3 826.347 318.854   1
  12  -2   4-33.7999 158.678   1
  12  -2   5-121.908 231.139   1
  12   2   5 76.9669 142.994   1
  12  -2   6-77.8208 142.503   1
  12   2   6 123.969 139.802   1
  12  -2   7 210.296 213.989   1
  12  -2   8 195.588 163.537   1
  12  -3  -2 8585.77 935.779   2
  12  -3  -1 53.0473 130.608   2
  12   3  -1 138.380 167.458   2
  12   3   0 7954.56 889.819   2
  12  -3   0 7381.06 817.195   2
  12  -3   0 8002.19 893.673   1
  12  -3   1 36.3800 142.307   1
  12   3   1 295.668 183.749   2
  12  -3   2 8537.86 951.843   1
  12  -3   3 965.104 353.120   1
  12  -3   4 8435.48 991.687   1
  12  -3   5 253.168 150.071   1
  12  -3   6 409.677 273.445   1
  12  -3   7 291.792 273.310   1
  12  -3   8 281.114 290.647   1
  12  -4  -2 2080.13 460.665   2
  12  -4  -1 141.180 143.310   2
  12   4  -1 456.888 253.733   2
  12  -4   0 4858.04 653.293   2
  12   4   0 3550.43 615.680   2
  12  -4   0 4967.45 703.347   1
  12  -4   1 61.7774 164.377   1
  12   4   1 80.5206 161.139   2
  12  -4   2 2026.03 474.697   1
  12  -4   3 211.292 233.215   1
  12  -4   4 2414.33 553.130   1
  12  -4   5-56.8665 203.436   1
  12  -4   6-111.156 159.861   1
  12  -4   7 251.857 330.043   1
  12  -4   8 377.325 292.297   1
  12  -5  -3 909.389 335.717   2
  12  -5  -2 1290.95 371.428   2
  12   5  -1 7076.26 886.651   2
  12  -5  -1 6549.43 744.025   2
  12  -5   0 97.0194 166.356   1
  12   5   0 205.522 141.941   2
  12   5   1 6806.83 844.758   2
  12  -5   1 8006.51 948.284   1
  12  -5   2 615.201 325.316   1
  12  -5   3 314.045 251.239   1
  12  -5   4 529.844 325.314   1
  12  -5   5 196.426 226.423   1
  12  -5   6 230.403 252.646   1
  12  -5   7 232.927 261.894   1
  12  -6  -3 222.247 143.679   2
  12  -6  -2 455.419 224.243   2
  12   6  -1 1554.60 455.564   2
  12  -6  -1 1319.92 343.790   2
  12  -6  -1 2089.47 482.411   1
  12  -6   0 4332.97 678.076   1
  12   6   0 3975.64 662.230   2
  12  -6   1 1589.76 441.499   1
  12   6   1 1421.43 385.754   2
  12  -6   2 895.342 341.757   1
  12  -6   3 312.265 214.260   1
  12  -6   4 192.119 219.216   1
  12  -6   5 525.975 350.260   1
  12  -6   6-10.6039 215.164   1
  12  -7  -4 233.450 217.273   2
  12  -7  -3 1634.58 421.634   2
  12   7  -2 703.165 319.568   2
  12  -7  -2 629.636 241.220   2
  12   7  -1 172.791 179.449   2
  12  -7  -1 292.297 179.984   2
  12  -7  -1 114.167 299.711   1
  12  -7   0 3736.28 677.581   1
  12   7   0 4106.98 678.824   2
  12  -7   1 61.0412 168.184   1
  12  -7   2 1132.52 414.830   1
  12  -7   3 1756.32 500.790   1
  12  -7   4 476.919 299.671   1
  12  -7   5 384.925 368.000   1
  12  -7   6 508.641 350.589   1
  12  -8  -3 27.1366 141.796   2
  12   8  -2 2206.39 570.883   2
  12  -8  -2 1554.74 360.498   2
  12   8  -1 307.679 275.445   2
  12  -8  -1-161.980 189.243   1
  12  -8   0 316.520 241.931   1
  12   8   0-57.9189 146.958   2
  12  -8   1 411.936 272.300   1
  12  -8   2 1142.83 430.591   1
  12  -8   3 104.057 166.881   1
  12  -8   4 500.831 269.323   1
  12  -8   5 735.929 354.996   1
  12   9  -2 118.009 175.124   2
  12   9  -1 794.998 313.811   2
  12  -9  -1 1309.37 431.181   1
  12  -9   0 28.3748 179.876   1
  12   9   0-23.4046 167.794   2
  12  -9   1 407.680 184.697   1
  12  -9   2-491.082 351.128   1
  12  -9   3 370.528 268.740   1
  12  -9   4 231.563 315.478   1
  12  10  -3-17.7410 155.167   2
  12  10  -2 98.6011 195.395   2
  12 -10  -1 459.121 266.638   1
  12  10  -1 24.3220 172.755   2
  12 -10   0-238.342 196.445   1
  12  10   0 362.052 239.710   2
  12 -10   1 318.182 295.338   1
  12 -10   2 61.4113 229.416   1
  12 -10   3 397.560 302.550   1
  12 -10   4 98.4643 299.977   1
  12 -11  -1 88.6324 210.453   1
  12 -11   0 733.410 396.630   1
  12 -11   1-14.5369 194.015   1
  12 -11   2-200.094 291.067   1
  12 -11   3 365.686 265.479   1
  12 -12   0 206.796 218.356   1
  12 -12   1-284.071 258.888   1
  12 -12   2-42.5408 177.769   1
  13   0  -2-142.495 170.568   2
  13   0  -1 128.627 240.840   2
  13   0   0 371.998 275.316   2
  13   0   1-107.635 142.189   2
  13   0   3 173.004 209.145   1
  13   0   4 392.490 274.831   1
  13   0   5 643.467 332.689   1
  13   0   6 109.699 125.624   1
  13   0   7 237.691 285.032   1
  13  -1  -2 2372.39 528.448   2
  13   1  -1-13.4215 184.525   2
  13  -1  -1 398.871 251.841   2
  13   1   0 95.6803 201.432   2
  13  -1   0 206.699 245.462   2
  13   1   1 809.138 314.667   2
  13  -1   2 2227.45 507.299   1
  13  -1   3 301.499 183.476   1
  13  -1   4 131.438 137.253   1
  13   1   4 292.332 171.325   1
  13  -1   5 499.918 334.494   1
  13   1   5 766.144 273.009   1
  13  -1   6 67.7212 248.312   1
  13   1   6 380.421 241.467   1
  13  -1   7 309.920 287.116   1
  13  -2  -2 130.169 151.317   2
  13   2  -1 530.932 230.393   2
  13  -2  -1-244.921 255.513   2
  13   2   0 1930.51 492.543   2
  13  -2   0 1906.69 467.119   2
  13   2   1 239.275 224.401   2
  13  -2   1 169.387 160.624   1
  13  -2   2-29.7273 216.070   1
  13  -2   3 3427.34 620.200   1
  13  -2   4 335.187 197.276   1
  13  -2   5 617.401 325.900   1
  13  -2   6 388.591 239.972   1
  13  -2   7-575.292 329.571   1
  13  -2   8-254.892 259.708   1
  13  -3  -2 1664.96 444.295   2
  13   3  -1-46.5414 177.668   2
  13  -3  -1 21.6734 133.091   2
  13   3   0 504.535 303.389   2
  13  -3   0 863.337 321.261   2
  13   3   1 446.832 284.074   2
  13  -3   1 434.902 260.016   1
  13  -3   2 437.734 231.271   1
  13  -3   3 9169.24 1045.57   1
  13  -3   4 143.511 219.359   1
  13  -3   5-42.1901 176.283   1
  13  -3   6-561.397 384.359   1
  13  -3   7-89.9235 193.614   1
  13  -3   8 112.380 212.672   1
  13  -4  -3 4146.46 699.393   2
  13  -4  -2 4979.91 740.752   2
  13   4  -1 1273.00 478.172   2
  13  -4  -1 1254.59 384.595   2
  13   4   0 236.093 243.467   2
  13  -4   0 303.076 218.228   2
  13  -4   0 124.071 160.861   1
  13  -4   1 1176.75 377.655   1
  13   4   1 1924.18 474.264   2
  13  -4   2 5734.35 827.583   1
  13  -4   3 4523.13 780.976   1
  13  -4   4 361.678 254.839   1
  13  -4   5-242.513 322.269   1
  13  -4   6-181.535 281.598   1
  13  -4   7-191.657 231.335   1
  13  -5  -3 394.822 276.313   2
  13   5  -2 2821.51 599.704   2
  13  -5  -2 2590.52 520.598   2
  13   5  -1 280.993 161.461   2
  13  -5  -1-196.661 232.163   2
  13   5   0 2476.74 524.944   2
  13  -5   0 1966.40 480.343   1
  13  -5   1 177.375 277.676   1
  13   5   1 114.179 230.081   2
  13  -5   2 1961.19 494.765   1
  13  -5   3 67.6122 179.108   1
  13  -5   4-241.879 281.640   1
  13  -5   5 77.6003 268.653   1
  13  -5   6 158.291 236.587   1
  13  -5   7 290.053 287.555   1
  13  -6  -3 116.249 159.161   2
  13   6  -2 109.140 182.340   2
  13  -6  -2-2.72225 145.209   2
  13   6  -1 1642.61 470.862   2
  13  -6  -1 1106.50 358.154   2
  13  -6   0 395.412 277.356   1
  13   6   0 464.133 265.615   2
  13  -6   1 840.114 350.380   1
  13   6   1 961.994 334.298   2
  13  -6   2 623.571 310.308   1
  13  -6   3 156.709 243.432   1
  13  -6   4 490.355 287.633   1
  13  -6   5 260.115 258.181   1
  13  -6   6-207.437 225.004   1
  13  -7  -4-385.957 236.836   2
  13  -7  -3 253.773 200.482   2
  13   7  -2 300.339 289.924   2
  13  -7  -2 223.815 188.097   2
  13   7  -1 1338.58 420.166   2
  13  -7  -1 1393.26 322.060   2
  13  -7  -1 1195.34 383.839   1
  13  -7   0-13.4633 197.239   1
  13   7   0-36.8906 159.177   2
  13  -7   1 812.553 309.829   1
  13  -7   2 13.4646 170.709   1
  13  -7   3 28.4002 176.063   1
  13  -7   4 121.453 175.930   1
  13  -7   5 61.7187 259.649   1
  13  -8  -3 361.833 209.555   2
  13   8  -2 263.316 262.468   2
  13  -8  -2 153.313 141.280   2
  13   8  -1 112.696 309.546   2
  13  -8  -1 266.911 210.884   1
  13  -8   0 262.123 208.526   1
  13   8   0 250.496 258.444   2
  13  -8   1 281.722 255.521   1
  13  -8   2 300.490 217.159   1
  13  -8   3 425.698 238.890   1
  13  -8   4-59.8464 239.655   1
  13  -8   5 94.2152 269.212   1
  13   9  -3-119.102 214.109   2
  13   9  -2-383.923 269.409   2
  13   9  -1 1096.89 374.495   2
  13  -9  -1 553.008 288.767   1
  13  -9   0-51.6871 269.836   1
  13   9   0 192.304 237.959   2
  13  -9   1 571.339 352.011   1
  13  -9   2 263.693 183.547   1
  13  -9   3-0.76748 218.086   1
  13  -9   4 351.022 285.197   1
  13  10  -3 227.027 306.871   2
  13  10  -2-426.175 273.986   2
  13  10  -1-532.391 286.983   2
  13 -10  -1 165.035 196.613   1
  13 -10   0 247.108 232.556   1
  13  10   0 121.440 244.466   2
  13 -10   1 264.066 237.834   1
  13 -10   2 96.4592 154.151   1
  13 -10   3 245.300 279.100   1
  13 -11  -1 235.029 220.260   1
  13 -11   0 341.380 267.269   1
  13 -11   1 642.051 324.729   1
  13 -11   2 424.092 313.028   1
  13 -12   0-31.7551 151.303   1
  13 -12   1 43.2762 242.237   1
  14   0  -2 323.481 217.204   2
  14   0  -1 2848.70 604.822   2
  14   0   0 3470.58 600.818   2
  14   0   1 2334.51 543.185   2
  14   0   3 3013.93 602.975   1
  14   0   4 1033.18 392.533   1
  14   0   5 587.146 311.333   1
  14   0   6 546.234 210.820   1
  14   0   7 294.241 213.410   1
  14  -1  -2 6378.29 887.985   2
  14   1  -2 5710.94 857.787   2
  14   1  -1 3343.18 662.815   2
  14  -1  -1 3112.11 626.686   2
  14   1   0 510.540 310.112   2
  14  -1   0 391.542 199.639   2
  14   1   1 3054.14 644.633   2
  14  -1   2 7007.02 902.451   1
  14  -1   3 1916.30 533.986   1
  14  -1   4 4747.11 761.922   1
  14  -1   5 101.618 209.455   1
  14   1   5 148.392 241.712   1
  14  -1   6 120.976 191.976   1
  14   1   6-33.6116 169.039   1
  14  -1   7 701.308 390.081   1
  14   2  -2 3184.68 654.012   2
  14  -2  -2 4449.01 734.027   2
  14   2  -1 5867.36 849.068   2
  14  -2  -1 5176.39 756.085   2
  14   2   0 508.894 325.537   2
  14  -2   0 797.496 316.389   2
  14   2   1 4803.43 752.058   2
  14  -2   2 4744.90 723.822   1
  14  -2   3 1640.48 464.374   1
  14  -2   4 1524.48 475.934   1
  14  -2   5 816.901 375.932   1
  14  -2   6 254.619 245.080   1
  14  -2   7 546.028 394.328   1
  14  -3  -3 1970.92 542.003   2
  14   3  -2 2380.13 577.385   2
  14  -3  -2 3878.41 667.392   2
  14   3  -1 605.603 278.502   2
  14  -3  -1 688.035 290.773   2
  14   3   0 4064.41 711.781   2
  14  -3   0 4815.94 704.772   2
  14   3   1 799.695 371.442   2
  14  -3   1 349.136 224.431   1
  14  -3   2 2656.15 594.494   1
  14  -3   3 1967.78 469.170   1
  14  -3   4 527.358 290.930   1
  14  -3   5 30.2647 198.380   1
  14  -3   6-68.4972 244.900   1
  14  -3   7 716.828 400.756   1
  14  -4  -3 338.046 226.084   2
  14   4  -2 1306.54 469.248   2
  14  -4  -2 617.323 316.700   2
  14   4  -1 1507.22 432.691   2
  14  -4  -1 1680.78 437.440   2
  14   4   0-93.6615 168.771   2
  14  -4   0 48.5062 206.584   2
  14   4   1 1749.06 479.378   2
  14  -4   1 1900.49 488.755   1
  14  -4   2 661.326 277.352   1
  14  -4   3 127.216 176.881   1
  14  -4   4 91.6400 158.415   1
  14  -4   5-189.861 241.399   1
  14  -4   6-383.169 356.235   1
  14  -4   7-992.047 434.638   1
  14  -5  -3-77.5952 235.544   2
  14   5  -2 734.682 356.189   2
  14  -5  -2 750.854 323.424   2
  14   5  -1 2801.38 637.291   2
  14  -5  -1 1793.83 402.090   2
  14   5   0 3676.32 673.797   2
  14  -5   0 4662.13 766.971   1
  14  -5   1 3007.27 625.986   1
  14   5   1 2324.70 531.128   2
  14  -5   2 285.851 234.722   1
  14  -5   3 21.9125 175.212   1
  14  -5   4 532.250 310.645   1
  14  -5   5 377.718 316.701   1
  14  -5   6 128.354 215.864   1
  14  -6  -4-58.2321 190.691   2
  14  -6  -3 347.923 242.862   2
  14   6  -2 1229.59 483.799   2
  14  -6  -2 539.182 222.046   2
  14   6  -1 66.0662 312.881   2
  14  -6  -1 142.039 187.663   2
  14   6   0 2525.21 564.754   2
  14  -6   0 1968.88 536.994   1
  14  -6   1-12.8199 187.695   1
  14   6   1 270.436 230.519   2
  14  -6   2 765.518 349.104   1
  14  -6   3 1141.59 444.980   1
  14  -6   4-50.9195 214.289   1
  14  -6   5 263.787 233.755   1
  14  -6   6-218.587 240.966   1
  14  -7  -5-204.428 166.451   2
  14  -7  -4 13.8761 188.929   2
  14  -7  -3 115.532 145.166   2
  14   7  -2 281.527 283.061   2
  14  -7  -2-139.794 218.043   2
  14   7  -1-34.4414 174.065   2
  14   7   0 321.993 190.531   2
  14  -7   0 558.768 331.287   1
  14  -7   1 756.314 379.243   1
  14  -7   2 94.6931 190.298   1
  14  -7   3 67.3799 213.060   1
  14  -7   4-220.368 270.413   1
  14  -7   5 917.925 446.065   1
  14   8  -3 475.314 327.908   2
  14   8  -2 209.533 324.407   2
  14  -8  -2 219.490 225.495   2
  14   8  -1 57.0579 178.797   2
  14  -8  -1 1094.44 429.139   1
  14  -8   0 376.026 292.926   1
  14   8   0-65.6380 171.652   2
  14  -8   1 453.410 160.761   1
  14  -8   2-35.7789 176.906   1
  14  -8   3 488.793 334.966   1
  14  -8   4 537.447 329.496   1
  14   9  -3 344.177 285.933   2
  14   9  -2 257.208 215.225   2
  14   9  -1 567.585 333.055   2
  14  -9  -1 1230.91 421.908   1
  14  -9   0 981.497 465.484   1
  14   9   0 776.245 307.893   2
  14  -9   1 605.417 341.396   1
  14  -9   2-6.98483 213.694   1
  14  -9   3 656.874 419.380   1
  14  10  -3 46.7732 285.630   2
  14  10  -2-338.934 282.269   2
  14  10  -1 46.4654 176.789   2
  14 -10  -1 340.733 216.562   1
  14 -10   0 0.73069 241.230   1
  14  10   0 292.572 225.325   2
  14 -10   1 395.024 392.002   1
  14 -10   2 375.980 271.147   1
  14 -10   3 60.3380 174.648   1
  14 -11  -1 203.690 187.738   1
  14 -11   0 69.6258 222.886   1
  14 -11   1 35.6331 167.596   1
  14 -11   2-39.4179 173.323   1
  14 -12   0-139.954 220.627   1
  15   0  -2 302.123 205.283   2
  15   0  -1 407.720 288.503   2
  15   0   0-22.8344 224.933   2
  15   0   1 242.426 244.246   2
  15   0   4 175.280 270.420   1
  15   0   5-71.4843 212.442   1
  15   0   6 173.637 231.060   1
  15   0   7 62.6779 174.746   1
  15   1  -2 379.572 283.913   2
  15  -1  -2-130.317 229.101   2
  15   1  -1 1761.20 541.901   2
  15  -1  -1 1183.43 427.015   2
  15   1   0 223.079 216.109   2
  15  -1   0 610.418 307.722   2
  15   1   1 1036.01 383.176   2
  15  -1   3 2589.85 576.934   1
  15  -1   4 571.361 286.960   1
  15  -1   5-2.03710 174.156   1
  15  -1   6 539.489 325.410   1
  15   1   6-122.096 190.086   1
  15  -1   7-46.8593 183.345   1
  15  -2  -3 5647.90 919.261   2
  15   2  -2 1258.49 468.238   2
  15  -2  -2 703.394 301.086   2
  15   2  -1 2403.27 603.549   2
  15  -2  -1 3003.80 614.088   2
  15   2   0-115.949 218.804   2
  15  -2   0 166.638 197.949   2
  15   2   1 2724.78 632.928   2
  15  -2   2 603.049 310.076   1
  15  -2   3 5581.54 853.730   1
  15  -2   4 931.803 389.245   1
  15  -2   5-21.1789 241.886   1
  15  -2   6 279.331 275.376   1
  15  -2   7 845.656 358.577   1
  15  -3  -3 191.047 185.551   2
  15   3  -2 1139.60 427.198   2
  15  -3  -2 282.295 222.333   2
  15   3  -1 1732.55 511.874   2
  15  -3  -1 727.264 343.432   2
  15   3   0 2358.41 558.006   2
  15  -3   0 3400.22 622.984   2
  15   3   1 1318.87 446.326   2
  15  -3   1 990.159 400.002   1
  15  -3   2 971.078 385.409   1
  15  -3   3 685.155 340.365   1
  15  -3   4 323.405 274.596   1
  15  -3   5 239.728 238.598   1
  15  -3   6 93.2809 245.215   1
  15  -3   7-171.620 258.355   1
  15  -4  -3 192.203 163.353   2
  15   4  -2 664.060 380.375   2
  15  -4  -2 1174.56 426.651   2
  15   4  -1 471.192 294.685   2
  15  -4  -1 123.516 221.116   2
  15   4   0 1495.98 478.806   2
  15  -4   0 1575.39 432.856   2
  15   4   1 830.168 364.999   2
  15  -4   1 597.589 319.933   1
  15  -4   2 622.613 341.107   1
  15  -4   3-115.124 267.147   1
  15  -4   4-207.020 223.127   1
  15  -4   5 149.582 202.673   1
  15  -4   6 227.446 231.115   1
  15  -5  -4 1274.85 364.880   2
  15  -5  -3 280.381 235.398   2
  15   5  -2 1114.79 452.137   2
  15  -5  -2 406.992 269.070   2
  15   5  -1 762.023 349.555   2
  15  -5  -1 646.981 298.242   2
  15   5   0 1242.58 421.286   2
  15  -5   0 687.278 305.342   1
  15   5   1 373.420 307.206   2
  15  -5   1 389.014 264.518   1
  15  -5   2 465.991 248.488   1
  15  -5   3 310.364 268.106   1
  15  -5   4 1014.83 430.925   1
  15  -5   5 279.976 265.587   1
  15  -5   6-278.010 334.162   1
  15  -6  -4-166.205 184.007   2
  15  -6  -3 498.458 248.582   2
  15   6  -2 770.669 394.223   2
  15  -6  -2 425.152 284.084   2
  15   6  -1 65.8099 193.839   2
  15  -6  -1 53.4998 161.595   2
  15   6   0-0.63828 210.189   2
  15  -6   0 131.991 205.569   1
  15  -6   1 299.649 241.958   1
  15  -6   2-194.278 342.636   1
  15  -6   3 408.301 334.774   1
  15  -6   4 152.650 203.601   1
  15  -6   5 50.0565 241.764   1
  15  -7  -4-119.841 152.054   2
  15   7  -3-354.765 270.087   2
  15  -7  -3 196.462 182.141   2
  15   7  -2 387.842 318.613   2
  15  -7  -2 386.319 265.873   2
  15   7  -1 655.058 312.320   2
  15   7   0-2.58161 212.119   2
  15  -7   0-119.641 218.494   1
  15  -7   1-229.697 262.235   1
  15  -7   2 167.492 235.806   1
  15  -7   3 46.0700 234.323   1
  15  -7   4 34.0711 184.882   1
  15  -7   5 316.164 284.431   1
  15   8  -3 103.653 249.978   2
  15   8  -2-14.4711 171.076   2
  15  -8  -2 203.454 140.129   2
  15   8  -1 268.089 255.842   2
  15   8   0 1.30923 150.622   2
  15  -8   0 61.1986 181.806   1
  15  -8   1 755.235 332.004   1
  15  -8   2 365.643 454.596   1
  15  -8   3 77.7008 209.308   1
  15  -8   4-217.007 181.247   1
  15   9  -3 66.5007 255.446   2
  15   9  -2 777.907 463.667   2
  15   9  -1 44.2935 202.350   2
  15   9   0 413.493 255.385   2
  15  -9   0 1264.67 466.118   1
  15  -9   1 171.252 211.931   1
  15  -9   2 127.986 285.209   1
  15  -9   3 711.327 403.770   1
  15  10  -4-477.314 347.340   2
  15  10  -3 219.912 271.950   2
  15  10  -2-219.382 248.535   2
  15  10  -1 296.237 197.503   2
  15 -10  -1 437.420 371.944   1
  15 -10   0 121.314 272.461   1
  15 -10   1 28.4260 176.101   1
  15 -10   2 180.119 340.595   1
  15 -11  -1-0.82290 187.929   1
  15 -11   0-396.260 303.056   1
  15 -11   1 87.4817 210.132   1
  16   0  -3 1064.99 413.933   2
  16   0  -2 4888.55 875.707   2
  16   0  -1 4714.02 804.245   2
  16   0   0 122.745 219.232   2
  16   0   5 610.578 287.260   1
  16   0   6 294.008 323.953   1
  16   1  -3 840.897 420.179   2
  16  -1  -3 1192.35 380.501   2
  16   1  -2 252.560 246.662   2
  16  -1  -2 745.669 357.531   2
  16   1  -1 185.049 240.608   2
  16  -1  -1 98.7942 192.985   2
  16   1   0-18.8575 168.353   2
  16  -1   0 244.156 235.622   2
  16   1   1-77.7474 175.657   2
  16  -1   3 1441.23 493.459   1
  16  -1   4 377.315 315.607   1
  16  -1   5 668.346 381.287   1
  16  -1   6 135.598 225.216   1
  16  -1   7-406.925 299.101   1
  16   2  -3 258.896 267.543   2
  16  -2  -3 406.767 318.211   2
  16   2  -2 2208.09 585.731   2
  16  -2  -2 1913.96 508.917   2
  16   2  -1 255.734 262.408   2
  16  -2  -1 81.6663 159.117   2
  16   2   0 1157.87 457.671   2
  16  -2   0 596.424 350.188   2
  16   2   1 338.907 302.277   2
  16  -2   3 195.700 301.121   1
  16  -2   4 753.685 375.897   1
  16  -2   5-99.0130 197.222   1
  16  -2   6 208.501 190.008   1
  16  -2   7 318.578 350.080   1
  16   3  -3 104.061 195.799   2
  16  -3  -3 110.771 279.068   2
  16   3  -2 912.405 426.436   2
  16  -3  -2 1249.71 445.491   2
  16   3  -1 119.542 191.571   2
  16  -3  -1 139.069 251.029   2
  16   3   0 708.323 334.993   2
  16  -3   0 741.062 364.540   2
  16   3   1 266.659 269.907   2
  16  -3   2 815.101 410.154   1
  16  -3   3 209.981 249.210   1
  16  -3   4 266.033 175.323   1
  16  -3   5-21.1907 158.104   1
  16  -3   6 219.620 331.996   1
  16  -4  -4-118.918 218.881   2
  16   4  -3-101.940 288.301   2
  16  -4  -3-147.035 228.186   2
  16   4  -2 33.4469 207.242   2
  16  -4  -2 189.022 186.172   2
  16   4  -1 2201.26 583.300   2
  16  -4  -1 1957.23 548.461   2
  16   4   0-187.947 250.620   2
  16  -4   0-136.409 261.930   2
  16   4   1 2504.88 614.820   2
  16  -4   1 2624.60 641.886   1
  16  -4   2-5.47490 189.438   1
  16  -4   3 66.6685 247.961   1
  16  -4   4 330.303 373.460   1
  16  -4   5 552.286 357.857   1
  16  -4   6 826.686 370.524   1
  16  -5  -4-131.178 226.556   2
  16   5  -3-192.908 323.107   2
  16  -5  -3 13.2382 239.756   2
  16   5  -2 1632.39 521.202   2
  16  -5  -2 1630.20 457.609   2
  16   5  -1-70.6515 204.132   2
  16  -5  -1 31.2114 197.020   2
  16   5   0 149.878 297.655   2
  16   5   1 24.5721 172.480   2
  16  -5   1 109.156 218.918   1
  16  -5   2 959.600 385.407   1
  16  -5   3-8.20813 263.911   1
  16  -5   4 673.947 389.508   1
  16  -5   5 98.9024 180.344   1
  16  -6  -5 49.8887 174.546   2
  16  -6  -4-487.883 293.084   2
  16   6  -3-215.598 266.346   2
  16  -6  -3 572.017 371.680   2
  16   6  -2 455.733 313.034   2
  16  -6  -2 432.508 271.737   2
  16   6  -1 125.842 220.270   2
  16  -6  -1 463.033 277.764   2
  16   6   0 854.212 360.038   2
  16  -6   0 1037.45 410.725   1
  16  -6   1 578.664 352.622   1
  16  -6   2 987.773 407.357   1
  16  -6   3 160.531 215.137   1
  16  -6   4-118.290 236.963   1
  16  -6   5-1228.09 500.162   1
  16  -7  -4-42.7604 166.697   2
  16   7  -3 338.339 305.427   2
  16  -7  -3 369.629 312.565   2
  16   7  -2 18.3230 185.640   2
  16  -7  -2 10.8325 145.747   2
  16   7  -1 958.677 407.642   2
  16   7   0 51.4764 235.969   2
  16  -7   0 309.470 266.779   1
  16  -7   1 1143.64 495.945   1
  16  -7   2-52.6103 253.488   1
  16  -7   3 483.213 325.239   1
  16  -7   4 76.3566 217.020   1
  16   8  -4 20.8890 264.042   2
  16   8  -3 226.385 293.468   2
  16   8  -2 65.2915 272.967   2
  16   8  -1 131.076 203.794   2
  16   8   0 527.914 306.502   2
  16  -8   0 370.152 315.789   1
  16  -8   1 135.517 254.594   1
  16  -8   2 2.46417 223.920   1
  16  -8   3-403.342 352.452   1
  16   9  -4 271.641 251.580   2
  16   9  -3 603.250 411.626   2
  16   9  -2-263.126 262.413   2
  16   9  -1-73.9276 200.134   2
  16   9   0 140.380 274.277   2
  16  -9   0-813.888 387.258   1
  16  -9   1-375.533 297.722   1
  16  -9   2 217.445 267.336   1
  16  10  -4 461.434 347.819   2
  16  10  -3-423.830 330.739   2
  16  10  -2-276.943 265.171   2
  16  10  -1 1037.36 469.313   2
  16 -10   0 136.464 257.698   1
  16 -10   1 116.156 272.038   1
  16 -11   0 377.935 309.067   1
  17   0  -3-34.0839 221.299   2
  17   0  -2-222.222 261.373   2
  17   0  -1-203.222 291.917   2
  17   0   0-170.034 182.062   2
  17   0   6 2.49325 150.480   1
  17   1  -3 3817.27 830.610   2
  17  -1  -3 4754.68 875.113   2
  17   1  -2 3203.20 744.570   2
  17  -1  -2 2935.91 707.081   2
  17   1  -1 390.713 276.813   2
  17  -1  -1 337.576 289.276   2
  17   1   0 182.878 235.831   2
  17  -1   0 386.698 255.163   2
  17  -1   4 127.954 217.910   1
  17  -1   5 45.1581 302.533   1
  17  -1   6 242.260 249.202   1
  17  -1   7-611.367 357.998   1
  17  -2  -4 239.341 272.714   2
  17   2  -3 709.706 395.283   2
  17  -2  -3 407.239 355.904   2
  17   2  -2 839.105 401.199   2
  17  -2  -2 367.826 232.213   2
  17   2  -1 450.694 337.198   2
  17  -2  -1 932.037 403.540   2
  17   2   0 59.1936 281.389   2
  17  -2   0 470.587 271.153   2
  17   2   1 1068.57 459.444   2
  17  -2   3 11.2827 226.460   1
  17  -2   4 1139.60 442.335   1
  17  -2   5 238.906 241.601   1
  17  -2   6-217.787 253.722   1
  17  -3  -4 146.057 182.313   2
  17   3  -3 107.620 196.967   2
  17  -3  -3 64.5605 260.622   2
  17   3  -2 385.365 254.597   2
  17  -3  -2-62.4311 202.855   2
  17   3  -1 420.807 232.567   2
  17  -3  -1-79.9712 222.392   2
  17   3   0-181.492 251.665   2
  17  -3   0 162.755 178.548   2
  17   3   1 94.2521 252.624   2
  17  -3   2-63.9085 262.501   1
  17  -3   3 475.744 364.812   1
  17  -3   4 664.173 362.962   1
  17  -3   5 317.301 381.192   1
  17  -3   6-242.192 258.674   1
  17  -4  -4 268.699 311.477   2
  17   4  -3 655.446 354.407   2
  17  -4  -3 282.519 287.389   2
  17   4  -2 514.115 325.640   2
  17  -4  -2 45.8043 163.258   2
  17   4  -1 257.408 250.072   2
  17  -4  -1 1149.41 428.509   2
  17   4   0 256.966 185.339   2
  17  -4   0 950.847 404.699   2
  17   4   1 370.529 219.639   2
  17  -4   2-69.3909 272.119   1
  17  -4   3-153.466 209.398   1
  17  -4   4-102.407 226.482   1
  17  -4   5 394.981 319.722   1
  17  -5  -5-43.3833 176.987   2
  17  -5  -4 471.130 283.226   2
  17   5  -3 57.2912 239.203   2
  17  -5  -3-591.496 331.576   2
  17   5  -2-377.768 430.509   2
  17  -5  -2-99.1136 193.589   2
  17   5  -1 1133.62 433.103   2
  17  -5  -1 1230.08 444.888   2
  17   5   0 274.082 202.270   2
  17  -5   1 1422.38 519.446   1
  17  -5   2-293.050 320.525   1
  17  -5   3 590.956 406.356   1
  17  -5   4-424.288 312.679   1
  17  -5   5 104.566 237.646   1
  17  -6  -5-184.273 265.875   2
  17  -6  -4 132.597 315.305   2
  17   6  -3 133.893 308.003   2
  17  -6  -3 210.769 211.976   2
  17   6  -2 724.313 431.632   2
  17  -6  -2 693.854 299.800   2
  17   6  -1 140.084 213.089   2
  17  -6  -1-100.941 140.476   2
  17   6   0 289.570 326.033   2
  17  -6   1 15.8273 262.562   1
  17  -6   2 915.798 408.777   1
  17  -6   3-148.248 335.190   1
  17  -6   4 776.391 431.588   1
  17   7  -4-161.297 243.688   2
  17   7  -3 918.610 449.472   2
  17  -7  -3 399.498 276.522   2
  17   7  -2 280.672 181.604   2
  17  -7  -2 14.8332 164.838   2
  17   7  -1 288.748 204.807   2
  17   7   0 75.8475 198.262   2
  17  -7   1 218.066 292.192   1
  17  -7   2 206.634 340.978   1
  17  -7   3 731.955 469.634   1
  17   8  -4-143.586 253.511   2
  17   8  -3 594.407 377.305   2
  17   8  -2 324.566 271.948   2
  17   8  -1 25.6463 235.564   2
  17   8   0 143.357 171.531   2
  17  -8   0 234.194 248.742   1
  17  -8   1-58.1122 194.309   1
  17  -8   2 731.912 391.385   1
  17   9  -3 161.053 222.698   2
  17   9  -2 97.4391 209.652   2
  17   9  -1-379.571 300.650   2
  17   9   0 117.202 205.744   2
  17  -9   0-271.356 271.009   1
  17  -9   1 259.348 220.196   1
  17  10  -3 52.6773 280.554   2
  17  10  -2-242.248 255.035   2
  17 -10   0-422.090 336.900   1
  18   0  -4 1849.53 599.490   2
  18   0  -3 2421.01 657.143   2
  18   0  -2 6023.10 1049.46   2
  18   0  -1 1486.54 480.463   2
  18   0   0 119.605 227.784   2
  18   1  -4-131.875 273.768   2
  18  -1  -4 172.021 294.371   2
  18   1  -3-193.059 319.049   2
  18  -1  -3-149.990 202.719   2
  18   1  -2 257.627 271.141   2
  18  -1  -2 143.830 284.610   2
  18   1  -1 247.921 198.719   2
  18  -1  -1-39.0043 232.245   2
  18   1   0 435.073 323.508   2
  18  -1   0 25.4813 192.413   2
  18  -1   5 442.598 354.148   1
  18  -1   6 527.839 346.411   1
  18  -2  -4 290.685 283.827   2
  18   2  -3 63.4706 293.996   2
  18  -2  -3-28.3745 207.532   2
  18   2  -2-395.163 356.579   2
  18  -2  -2 205.807 267.811   2
  18   2  -1 402.218 311.761   2
  18  -2  -1 625.891 338.602   2
  18   2   0 789.368 492.949   2
  18  -2   0 476.508 316.522   2
  18  -2   4-164.952 224.810   1
  18  -2   5-136.059 279.541   1
  18  -2   6 148.464 195.801   1
  18  -3  -5 342.549 338.064   2
  18  -3  -4 284.415 267.355   2
  18   3  -3-372.923 332.561   2
  18  -3  -3-8.60034 191.711   2
  18   3  -2-69.2202 240.513   2
  18  -3  -2-116.977 243.484   2
  18   3  -1 325.095 252.846   2
  18  -3  -1 472.167 268.692   2
  18   3   0-51.8453 181.231   2
  18  -3   0 12.6198 212.165   2
  18  -3   3 348.918 324.521   1
  18  -3   4 120.322 235.233   1
  18  -3   5 98.4897 212.335   1
  18  -4  -5-369.602 304.494   2
  18   4  -4-904.849 460.994   2
  18  -4  -4 748.430 446.062   2
  18   4  -3-220.454 352.902   2
  18  -4  -3 222.496 323.324   2
  18   4  -2 29.8372 253.930   2
  18  -4  -2 8.49794 202.606   2
  18   4  -1 212.040 265.609   2
  18  -4  -1-75.2823 189.296   2
  18   4   0 5201.10 919.752   2
  18  -4   2 210.569 255.891   1
  18  -4   3 76.7763 195.242   1
  18  -4   4 178.324 234.717   1
  18  -4   5-288.478 286.596   1
  18  -5  -5-10.3086 189.103   2
  18   5  -4-515.897 368.272   2
  18  -5  -4-191.376 235.328   2
  18   5  -3 490.462 440.346   2
  18  -5  -3 43.2503 181.946   2
  18   5  -2 199.058 288.814   2
  18  -5  -2 81.4980 158.716   2
  18   5  -1 898.394 428.416   2
  18  -5  -1 545.669 319.879   2
  18   5   0 275.254 258.402   2
  18  -5   2 373.407 289.975   1
  18  -5   3 187.698 258.346   1
  18  -5   4-144.317 269.158   1
  18  -6  -5 273.830 310.442   2
  18   6  -4-256.962 294.160   2
  18  -6  -4 250.575 265.097   2
  18   6  -3 363.014 327.892   2
  18  -6  -3 79.7377 163.749   2
  18   6  -2-195.799 267.620   2
  18  -6  -2 591.865 369.671   2
  18   6  -1 212.994 298.544   2
  18  -6  -1-131.551 321.292   2
  18   6   0-119.025 286.523   2
  18  -6   1 155.893 195.321   1
  18  -6   2-21.2583 201.520   1
  18  -6   3 540.806 382.178   1
  18   7  -3-152.832 183.969   2
  18  -7  -3 469.281 310.066   2
  18   7  -2 6.35881 181.266   2
  18  -7  -2 252.886 274.020   2
  18   7  -1 96.9490 189.147   2
  18   7   0 227.859 230.053   2
  18  -7   1-67.6735 270.936   1
  18  -7   2 108.788 265.191   1
  18   8  -3 396.653 405.548   2
  18   8  -2-612.119 381.145   2
  18   8  -1 737.991 392.934   2
  18   8   0 1.65837 307.989   2
  18  -8   1-267.955 303.187   1
  18   9  -3 209.506 372.453   2
  18   9  -2 50.4971 200.336   2
  18   9  -1 158.359 273.926   2
  18   9   0 16.0538 348.873   2
  19   0  -4 19.5704 224.045   2
  19   0  -3-426.443 325.983   2
  19   0  -2-23.4513 202.759   2
  19   0  -1 321.369 366.276   2
  19   0   0-370.171 356.403   2
  19   1  -4 695.784 438.733   2
  19  -1  -4 1045.10 583.607   2
  19   1  -3 1281.79 530.505   2
  19  -1  -3 347.954 216.036   2
  19   1  -2 1083.12 467.740   2
  19  -1  -2 896.423 436.483   2
  19   1  -1 343.554 217.267   2
  19  -1  -1-64.2421 268.888   2
  19   1   0-132.754 267.415   2
  19  -1   0-335.108 276.169   2
  19  -2  -5-265.174 304.898   2
  19   2  -4 163.390 213.047   2
  19  -2  -4 661.070 438.052   2
  19   2  -3 505.030 309.879   2
  19  -2  -3 775.626 402.258   2
  19   2  -2 740.553 432.583   2
  19  -2  -2 723.933 390.015   2
  19   2  -1 17.8106 240.952   2
  19  -2  -1-116.586 277.951   2
  19   2   0 315.835 370.903   2
  19  -2   0 388.717 340.528   2
  19  -2   5 339.824 358.919   1
  19  -3  -5-433.828 336.032   2
  19   3  -4 127.456 267.585   2
  19  -3  -4-5.22120 239.776   2
  19   3  -3 622.973 348.194   2
  19  -3  -3 434.571 180.198   2
  19   3  -2 336.457 352.918   2
  19  -3  -2 225.374 279.389   2
  19   3  -1 325.913 297.035   2
  19  -3  -1 36.6058 247.515   2
  19   3   0 150.468 189.840   2
  19  -3   0-353.190 296.707   2
  19  -3   4 455.332 308.683   1
  19  -4  -5-558.534 365.535   2
  19   4  -4 253.576 326.591   2
  19  -4  -4 272.098 272.966   2
  19   4  -3-36.4738 214.657   2
  19  -4  -3-74.0179 191.453   2
  19   4  -2 89.4413 223.557   2
  19  -4  -2 83.2558 234.934   2
  19   4  -1-473.762 343.972   2
  19  -4  -1 371.627 227.502   2
  19   4   0-121.549 208.891   2
  19  -4   3-69.0377 271.498   1
  19  -4   4 772.088 479.742   1
  19  -5  -5-457.201 338.262   2
  19  -5  -4 626.351 356.561   2
  19   5  -3 6.77112 186.003   2
  19  -5  -3 309.082 276.160   2
  19   5  -2 22.2384 223.073   2
  19  -5  -2-666.253 346.901   2
  19   5  -1 487.504 327.713   2
  19  -5  -1 451.463 301.548   2
  19   5   0-68.5287 254.740   2
  19  -5   2-117.120 354.295   1
  19  -5   3 453.665 250.194   1
  19  -6  -4 114.155 221.058   2
  19   6  -3 81.3438 395.126   2
  19  -6  -3 379.432 371.621   2
  19   6  -2 202.652 238.582   2
  19  -6  -2 104.336 181.920   2
  19   6  -1-95.4381 281.249   2
  19   6   0-198.507 312.707   2
  19  -6   2 599.880 382.454   1
  19   7  -3-207.058 290.700   2
  19   7  -2-309.082 290.803   2
  19  -7  -2 484.956 342.647   2
  19   7  -1-388.859 320.029   2
  19   7   0 937.980 464.331   2
  19  -7   1 40.4085 274.786   1
  19   8  -2 314.095 329.268   2
  19   8  -1 188.658 271.060   2
  19   8   0-117.475 223.062   2
  19   9  -2 237.221 240.171   2
  19   9  -1 93.1457 205.471   2
  20   0  -4 372.725 290.049   2
  20   0  -3 488.304 399.273   2
  20   0  -2 213.244 234.215   2
  20   0  -1-5.04830 186.885   2
  20   0   0 689.029 385.213   2
  20   1  -4 396.182 361.506   2
  20  -1  -4 105.093 252.478   2
  20   1  -3 792.511 482.070   2
  20  -1  -3 702.295 400.569   2
  20   1  -2 349.888 367.684   2
  20  -1  -2 145.884 177.178   2
  20   1  -1 911.202 425.664   2
  20  -1  -1 87.7633 195.627   2
  20   1   0-48.6403 252.498   2
  20  -1   0 265.149 189.987   2
  20  -2  -4 356.589 441.704   2
  20   2  -3-43.3750 251.030   2
  20  -2  -3-564.149 378.212   2
  20   2  -2 1251.14 550.449   2
  20  -2  -2 779.414 403.386   2
  20   2  -1 367.084 233.542   2
  20  -2  -1 172.050 228.132   2
  20   2   0 620.145 324.216   2
  20  -2   0 93.1469 312.453   2
  20  -3  -4 166.340 210.720   2
  20   3  -3 79.7011 233.398   2
  20  -3  -3 538.744 381.563   2
  20   3  -2 374.678 299.159   2
  20  -3  -2 207.325 300.534   2
  20   3  -1 125.518 207.371   2
  20  -3  -1 214.080 270.262   2
  20   3   0 371.498 281.725   2
  20  -4  -4 933.187 475.440   2
  20   4  -3 1661.44 636.644   2
  20  -4  -3 771.759 452.332   2
  20   4  -2 51.4198 225.856   2
  20  -4  -2 182.624 217.488   2
  20   4  -1-315.693 312.301   2
  20  -4  -1 197.992 248.240   2
  20   4   0 1139.65 470.850   2
  20  -5  -4-1259.76 526.695   2
  20   5  -3 219.160 291.724   2
  20  -5  -3 101.424 205.062   2
  20   5  -2 148.220 262.936   2
  20  -5  -2 489.252 363.713   2
  20   5  -1 217.327 311.059   2
  20  -5  -1 714.447 381.082   2
  20   5   0 725.525 437.066   2
  20  -6  -4-0.85215 228.219   2
  20  -6  -3-59.1844 194.582   2
  20   6  -2 917.005 499.335   2
  20  -6  -2-9.39148 184.761   2
  20   6  -1-202.498 197.672   2
  20   6   0 310.033 294.813   2
  20   7  -2 120.250 248.558   2
  20  -7  -2 211.068 240.454   2
  20   7  -1-76.0923 223.890   2
  20   7   0-882.578 445.943   2
  20   8  -1 279.083 289.619   2
  20   8   0 122.522 218.014   2
  21   0  -3-246.744 315.783   2
  21   0  -2 486.187 408.588   2
  21   0  -1 101.198 254.598   2
  21   0   0 164.744 279.489   2
  21   1  -3 787.750 527.518   2
  21  -1  -3-135.022 211.570   2
  21   1  -2 366.137 207.440   2
  21  -1  -2-702.757 403.972   2
  21   1  -1 94.8887 181.639   2
  21  -1  -1 740.631 448.142   2
  21   1   0-233.426 313.605   2
  21  -1   0 331.389 297.893   2
  21  -2  -3 302.842 364.708   2
  21   2  -2-167.523 260.040   2
  21  -2  -2 184.942 221.195   2
  21   2  -1 120.645 228.724   2
  21  -2  -1 559.162 400.199   2
  21   2   0 503.161 376.722   2
  21  -2   0-25.5721 272.863   2
  21  -3  -3-29.0062 202.641   2
  21   3  -2 283.615 322.265   2
  21  -3  -2 324.952 240.923   2
  21   3  -1 377.860 339.385   2
  21  -3  -1-132.182 226.038   2
  21   3   0-173.846 258.721   2
  21  -4  -3-321.177 299.064   2
  21   4  -2 72.7954 220.477   2
  21  -4  -2-142.977 255.106   2
  21   4  -1-97.1608 283.513   2
  21  -4  -1 376.494 340.046   2
  21   4   0 101.657 211.573   2
  21  -5  -3 259.726 275.790   2
  21  -5  -2 176.440 313.952   2
  21   5  -1 71.5139 234.009   2
  21  -5  -1-149.476 237.265   2
  21   5   0-217.830 271.490   2
  21  -6  -3-979.002 440.827   2
  21  -6  -2 426.233 385.996   2
  21   6  -1 292.383 317.119   2
  21   6   0 844.187 473.842   2
  22   0  -2-25.6274 288.117   2
  22   0  -1 799.309 357.580   2
  22   0   0 1200.17 521.818   2
  22  -1  -2 241.222 253.021   2
  22   1  -1 194.290 276.162   2
  22  -1  -1 568.120 416.037   2
  22   1   0 160.333 276.831   2
  22  -1   0-6.67042 222.849   2
  22  -2  -2 85.8421 290.845   2
  22   2  -1 184.272 358.621   2
  22  -2  -1-490.840 362.184   2
  22   2   0 571.327 427.482   2
  22  -3  -2-42.2428 237.594   2
  22  -3  -1 864.732 484.448   2
  22   3   0 262.655 320.283   2
  22  -4  -2 706.880 456.623   2
  22  -4  -1 169.672 239.110   2
   0   0   0    0.00    0.00   0
TITL CL_4531 in Pna2(1)
REM Pna2(1) (#33, found as P2(1)cn in -cba setting)
CELL 0.71073  17.949244  11.181184   7.144473  90.0000  90.0000  90.0000
ZERR    4.00   0.001670   0.000873   0.000617   0.0000   0.0000   0.0000
LATT -1
SYMM -x,-y, z+1/2
SYMM  x+1/2,-y+1/2, z
SYMM -x+1/2, y+1/2, z+1/2
SFAC C H N O
UNIT 52.00 76.00 8.00 12.00
TREF
HKLF 4
END
;
_shelx_hkl_checksum   18214
